# Supplementary material for: Long-Term Expansion of Porcine Intestinal Organoids Serves as an in vitro Model for Swine Enteric Coronavirus Infection
Source: Front Microbiol. 2022 Mar 14;13:865336. doi: 10.3389/fmicb.2022.865336 (PMC8967161; doi:10.3389/fmicb.2022.865336)
Supplement: Supplementary file 3 [file Table_3.XLSX]

## Sheet: Table S3. The differentially ex
Gene_ID	baseMean	log2FoldChange	lfcSE	stat	pvalue	padj	Name
ENSSSCG00000009881	3811.42	4.70742	0.117059	40.2141	0	0	OAS2
ENSSSCG00000012077	9585.07	5.05164	0.103957	48.5934	0	0	MX1
ENSSSCG00000034570	3509.07	5.28509	0.125636	42.0667	0	0	IFI6
ENSSSCG00000035297	5245.83	4.48596	0.109908	40.8155	0	0	ISG12(A)
ENSSSCG00000008648	3177.43	7.61674	0.203832	37.3676	1.31e-305	2.72e-302	RSAD2
ENSSSCG00000012076	2163.82	5.43534	0.149042	36.4685	3.51e-291	6.06e-288	MX2
ENSSSCG00000003763	1678.72	5.34761	0.156568	34.1553	1.12e-255	1.66e-252	IFI44
ENSSSCG00000030548	3769.15	3.58745	0.107506	33.3698	3.77e-244	4.89e-241	HERC5
ENSSSCG00000009720	1730.3	4.37343	0.132111	33.1041	2.59e-240	2.99e-237	DDX60
ENSSSCG00000021712	1411.06	5.01528	0.15482	32.3943	3.3e-230	3.42e-227	HERC6
ENSSSCG00000038912	5154.98	2.68697	0.0882853	30.435	1.89e-203	1.78e-200	IFITM3
ENSSSCG00000016502	1421.79	3.94313	0.132443	29.7722	8.94e-195	7.73e-192	PARP12
ENSSSCG00000036383	2200.19	3.38324	0.114572	29.5294	1.21e-191	9.65e-189	LGALS3BP
ENSSSCG00000027660	1232.14	4.2751	0.147866	28.912	8.43e-184	6.25e-181	IFI44L
ENSSSCG00000000774	1181.65	3.9856	0.148142	26.904	1.97e-159	1.37e-156	USP18
ENSSSCG00000008647	982.915	6.22551	0.234267	26.5745	1.34e-155	8.69e-153	CMPK2
ENSSSCG00000017146	1905.87	3.12878	0.119428	26.198	2.8e-151	1.71e-148	-
ENSSSCG00000030108	1416.87	3.20059	0.125121	25.5799	2.55e-144	1.47e-141	ZNFX1
ENSSSCG00000011874	879.214	3.70797	0.155059	23.9134	2.22e-126	1.21e-123	PARP14
ENSSSCG00000009921	792.807	6.08198	0.255515	23.8028	3.12e-125	1.62e-122	OASL
ENSSSCG00000037572	692.011	5.24198	0.222223	23.5889	5.02e-123	2.48e-120	EPSTI1
ENSSSCG00000008496	2289.2	3.08378	0.137406	22.4429	1.5e-111	6.77e-109	EIF2AK2
ENSSSCG00000023379	687.804	4.5092	0.200907	22.4442	1.46e-111	6.77e-109	UBE2L6
ENSSSCG00000010451	601.916	5.4164	0.245907	22.0262	1.62e-107	6.99e-105	IFIT2
ENSSSCG00000033453	568.313	4.61735	0.212324	21.7467	7.42e-105	3.08e-102	BST2
ENSSSCG00000010454	1411.76	2.77597	0.127892	21.7055	1.82e-104	7.26e-102	IFIT5
ENSSSCG00000007508	553.464	4.5606	0.215908	21.1228	4.9e-99	1.89e-96	ZBP1
ENSSSCG00000046640	519.48	4.79084	0.231208	20.7209	2.24e-95	8.32e-93	OAS1
ENSSSCG00000014670	500.527	3.93893	0.203648	19.3419	2.39e-83	8.54e-81	TRIM22
ENSSSCG00000017416	590.296	3.97056	0.205952	19.279	8.06e-83	2.79e-80	DHX58
ENSSSCG00000035420	465.447	4.53855	0.237046	19.1463	1.04e-81	3.48e-79	HES4
ENSSSCG00000004687	3964.59	1.88987	0.100942	18.7224	3.25e-78	1.06e-75	B2M
ENSSSCG00000012853	1720.28	2.42664	0.13037	18.6135	2.5e-77	7.85e-75	IRF7
ENSSSCG00000027372	477.056	3.69012	0.20562	17.9463	5.13e-72	1.57e-69	SAMD9
ENSSSCG00000001341	3053.69	1.76053	0.10124	17.3897	9.87e-68	2.93e-65	-
ENSSSCG00000011239	631.617	2.74294	0.168641	16.2649	1.75e-59	5.05e-57	TRANK1
ENSSSCG00000014565	335.783	4.44126	0.276895	16.0395	6.77e-58	1.9e-55	-
ENSSSCG00000001912	2164.65	1.60503	0.101192	15.8612	1.18e-56	3.21e-54	PML
ENSSSCG00000016057	5357.37	1.35334	0.0883744	15.3138	6.19e-53	1.65e-50	STAT1
ENSSSCG00000010452	2346.88	6.74663	0.45219	14.9199	2.45e-50	6.35e-48	IFIT1
ENSSSCG00000017886	248.837	5.63975	0.389773	14.4693	1.89e-47	4.79e-45	FBXO39
ENSSSCG00000017754	6098.17	1.50765	0.110212	13.6795	1.35e-42	3.32e-40	-
ENSSSCG00000009132	379.621	2.72111	0.199764	13.6216	2.98e-42	7.19e-40	ENPEP
ENSSSCG00000032436	215.757	5.05365	0.375562	13.4562	2.83e-41	6.67e-39	-
ENSSSCG00000015897	369.01	2.67066	0.198926	13.4254	4.29e-41	9.9e-39	IFIH1
ENSSSCG00000025618	1646.1	1.46208	0.109456	13.3578	1.07e-40	2.41e-38	TAP1
ENSSSCG00000017705	186.7	4.66544	0.356069	13.1026	3.18e-39	7.02e-37	CCL5
ENSSSCG00000024973	398.049	2.56469	0.198603	12.9136	3.77e-38	8.15e-36	-
ENSSSCG00000017614	2299.59	1.33161	0.10349	12.8671	6.89e-38	1.46e-35	TRIM25
ENSSSCG00000006543	1508.7	1.71827	0.135174	12.7115	5.1e-37	1.06e-34	ADAR
ENSSSCG00000008953	619.767	1.90565	0.15489	12.3033	8.7e-35	1.77e-32	CXCL8
ENSSSCG00000008124	168.819	4.23752	0.354171	11.9646	5.45e-33	1.09e-30	NEURL3
ENSSSCG00000011357	898.876	1.61581	0.135439	11.9301	8.25e-33	1.61e-30	SHISA5
ENSSSCG00000035634	470.281	2.2233	0.188226	11.8118	3.39e-32	6.52e-30	PLSCR1
ENSSSCG00000020906	226.46	2.97747	0.2585	11.5183	1.07e-30	2.01e-28	GHSR
ENSSSCG00000033613	153.036	4.03209	0.36325	11.1	1.25e-28	2.32e-26	FOXS1
ENSSSCG00000014985	7469.94	0.933926	0.0852297	10.9578	6.1e-28	1.11e-25	MMP3
ENSSSCG00000004154	344.41	2.18663	0.202786	10.7829	4.14e-27	7.42e-25	TNFAIP3
ENSSSCG00000001064	2034.66	1.24489	0.118197	10.5323	6.13e-26	1.08e-23	-
ENSSSCG00000005724	1292.04	1.3863	0.132216	10.4851	1.01e-25	1.75e-23	SETX
ENSSSCG00000004584	1105.21	1.26098	0.123789	10.1865	2.28e-24	3.88e-22	GCNT3
ENSSSCG00000040575	4662.12	4.62858	0.456819	10.1322	3.98e-24	6.66e-22	ISG15
ENSSSCG00000023178	251.772	2.29325	0.231116	9.92252	3.32e-23	5.47e-21	BATF2
ENSSSCG00000001561	300.296	2.16833	0.225362	9.62154	6.49e-22	1.05e-19	ETV7
ENSSSCG00000004464	1709.55	1.0494	0.110027	9.53765	1.46e-21	2.33e-19	TENT5A
ENSSSCG00000017459	8050.95	0.791974	0.0833914	9.49707	2.16e-21	3.39e-19	KRT20
ENSSSCG00000004222	712.246	1.35276	0.14267	9.48169	2.5e-21	3.88e-19	NCOA7
ENSSSCG00000011876	295.84	2.16902	0.229407	9.45492	3.23e-21	4.86e-19	DTX3L
ENSSSCG00000030921	2435.41	-1.31025	0.138577	-9.45502	3.23e-21	4.86e-19	APOA1
ENSSSCG00000027529	1467.9	1.04938	0.113609	9.23671	2.54e-20	3.77e-18	BIRC2
ENSSSCG00000016487	1326.68	1.1549	0.126786	9.10911	8.31e-20	1.21e-17	MGAM2
ENSSSCG00000003832	1057.86	1.13623	0.125144	9.07934	1.09e-19	1.57e-17	TACSTD2
ENSSSCG00000002737	144.513	2.80982	0.310847	9.03923	1.58e-19	2.23e-17	CHST4
ENSSSCG00000016512	1345.94	1.0826	0.119775	9.0386	1.59e-19	2.23e-17	ZC3HAV1
ENSSSCG00000016263	525.304	1.51513	0.170695	8.87625	6.92e-19	9.57e-17	-
ENSSSCG00000016261	290.738	1.82511	0.209594	8.70783	3.1e-18	4.23e-16	SP110
ENSSSCG00000006776	1286.72	1.03927	0.121662	8.54225	1.32e-17	1.77e-15	MOV10
ENSSSCG00000030277	615.336	1.25012	0.149578	8.35762	6.4e-17	8.51e-15	ENDOV
ENSSSCG00000027709	178.192	2.44792	0.293085	8.35224	6.7e-17	8.8e-15	PARP9
ENSSSCG00000016254	468.408	1.51871	0.182547	8.31955	8.83e-17	1.15e-14	-
ENSSSCG00000022912	586.676	1.41009	0.171023	8.24507	1.65e-16	2.11e-14	NT5C3A
ENSSSCG00000024867	168.582	2.49809	0.306875	8.14042	3.94e-16	4.99e-14	ISG20
ENSSSCG00000000647	387.701	1.7524	0.219133	7.99697	1.28e-15	1.59e-13	OLR1
ENSSSCG00000014835	969.255	1.00394	0.128895	7.78884	6.76e-15	8.35e-13	C2CD3
ENSSSCG00000010540	532.267	1.29046	0.165783	7.784	7.03e-15	8.58e-13	ENTPD7
ENSSSCG00000027860	286.901	1.61611	0.208379	7.75564	8.79e-15	1.06e-12	ERAP2
ENSSSCG00000038185	801.588	1.04996	0.136008	7.71985	1.16e-14	1.39e-12	EREG
ENSSSCG00000011037	177.669	2.05277	0.266134	7.7133	1.23e-14	1.45e-12	TMEM236
ENSSSCG00000012055	486.719	1.34048	0.174978	7.66087	1.85e-14	2.15e-12	MORC3
ENSSSCG00000008963	442.342	1.34992	0.176992	7.62699	2.4e-14	2.77e-12	AREG
ENSSSCG00000034347	611.94	1.26363	0.165912	7.61622	2.61e-14	2.98e-12	TRIM56
ENSSSCG00000031262	5536.46	0.731539	0.0963647	7.59136	3.17e-14	3.57e-12	TXNIP
ENSSSCG00000000668	428.572	1.42048	0.18773	7.56661	3.83e-14	4.27e-12	APOBEC1
ENSSSCG00000003137	155.473	2.20695	0.292548	7.54388	4.56e-14	5.04e-12	PLEKHA4
ENSSSCG00000001952	795.594	1.00627	0.135319	7.43631	1.04e-13	1.13e-11	NFKBIA
ENSSSCG00000004830	298.655	1.59768	0.21578	7.4042	1.32e-13	1.43e-11	-
ENSSSCG00000024388	10320	-0.694621	0.0939419	-7.39415	1.42e-13	1.52e-11	BNIP3
ENSSSCG00000012138	216.921	1.89755	0.259385	7.31558	2.56e-13	2.71e-11	ACE2
ENSSSCG00000003155	942.038	0.993679	0.136387	7.28573	3.2e-13	3.35e-11	PPP1R15A
ENSSSCG00000008959	685.886	1.03757	0.145817	7.11553	1.11e-12	1.16e-10	CXCL2
ENSSSCG00000022204	1948.87	0.79209	0.112251	7.05644	1.71e-12	1.76e-10	AGRN
ENSSSCG00000009396	484.762	1.18776	0.168445	7.05129	1.77e-12	1.8e-10	PHF11
ENSSSCG00000030801	56.4659	4.04915	0.579026	6.99303	2.69e-12	2.71e-10	-
ENSSSCG00000014672	98.8203	2.52364	0.36166	6.97793	3e-12	2.99e-10	-
ENSSSCG00000028056	907.278	0.892369	0.128961	6.91967	4.53e-12	4.47e-10	ZFP36
ENSSSCG00000028530	616.662	-1.21283	0.176965	-6.8535	7.21e-12	7.06e-10	TMEM52
ENSSSCG00000001507	3394.37	0.644252	0.0943245	6.83016	8.48e-12	8.23e-10	ZBTB22
ENSSSCG00000037142	415.915	-1.37507	0.20173	-6.81642	9.33e-12	8.97e-10	-
ENSSSCG00000008153	340.629	1.31045	0.193036	6.78866	1.13e-11	1.08e-09	SLC9A2
ENSSSCG00000001233	1248.24	0.808687	0.119409	6.7724	1.27e-11	1.19e-09	TRIM26
ENSSSCG00000015083	643.226	-1.00365	0.148399	-6.76321	1.35e-11	1.26e-09	-
ENSSSCG00000003514	2678.92	0.765142	0.113975	6.71323	1.9e-11	1.76e-09	HSPG2
ENSSSCG00000003494	1417.74	-0.896212	0.135833	-6.59788	4.17e-11	3.83e-09	PLA2G2A
ENSSSCG00000004678	212.29	1.66882	0.254162	6.56599	5.17e-11	4.71e-09	DUOX2
ENSSSCG00000017087	206.952	1.59402	0.24599	6.48002	9.17e-11	8.28e-09	GM2A
ENSSSCG00000008595	334.259	1.34222	0.20798	6.45362	1.09e-10	9.77e-09	APOB
ENSSSCG00000032652	289.073	1.50552	0.233703	6.44203	1.18e-10	1.05e-08	-
ENSSSCG00000014780	385.888	1.21841	0.189511	6.42923	1.28e-10	1.13e-08	TRIM21
ENSSSCG00000025729	506.772	1.13862	0.177392	6.41869	1.37e-10	1.2e-08	IRS1
ENSSSCG00000015556	3730.65	0.56794	0.0886322	6.40784	1.48e-10	1.27e-08	LAMC2
ENSSSCG00000025593	1012.84	0.827897	0.129218	6.40699	1.48e-10	1.27e-08	-
ENSSSCG00000011875	43.7764	4.83687	0.76327	6.33703	2.34e-10	1.99e-08	-
ENSSSCG00000038994	1388.3	0.758455	0.121938	6.21998	4.97e-10	4.19e-08	CLIC4
ENSSSCG00000005512	892.969	0.959911	0.155222	6.1841	6.25e-10	5.23e-08	C5
ENSSSCG00000026951	1046.54	0.795684	0.129272	6.15513	7.5e-10	6.23e-08	PSMB8
ENSSSCG00000014997	649.248	0.992698	0.161757	6.13697	8.41e-10	6.93e-08	-
ENSSSCG00000009535	818.665	0.888401	0.145427	6.1089	1e-09	8.2e-08	EFNB2
ENSSSCG00000014171	1169.09	0.728458	0.119304	6.10592	1.02e-09	8.25e-08	ERAP1
ENSSSCG00000014988	741.256	0.879178	0.144001	6.10536	1.03e-09	8.25e-08	MMP13
ENSSSCG00000024614	1022.54	0.803819	0.13184	6.09694	1.08e-09	8.63e-08	ITSN1
ENSSSCG00000034802	107.998	8.78252	1.45123	6.05176	1.43e-09	1.13e-07	-
ENSSSCG00000020663	863.578	0.889826	0.14745	6.03476	1.59e-09	1.25e-07	KMT2C
ENSSSCG00000034569	608.268	1.04032	0.172432	6.03319	1.61e-09	1.25e-07	OBSCN
ENSSSCG00000039094	6751.26	0.591212	0.0980856	6.02751	1.67e-09	1.29e-07	PLEC
ENSSSCG00000020666	1399.82	0.696264	0.116372	5.98311	2.19e-09	1.68e-07	EHD4
ENSSSCG00000015363	4803.08	-0.563213	0.0942581	-5.97522	2.3e-09	1.75e-07	AGR2
ENSSSCG00000010438	1481.42	0.667223	0.112673	5.92177	3.18e-09	2.41e-07	ATAD1
ENSSSCG00000009146	11206.8	-0.521308	0.0882952	-5.90415	3.54e-09	2.67e-07	-
ENSSSCG00000022774	6884.15	-0.592067	0.100674	-5.88103	4.08e-09	3.04e-07	NOP53
ENSSSCG00000008513	2018.25	0.71046	0.121847	5.83076	5.52e-09	4.09e-07	BIRC6
ENSSSCG00000011465	915.046	0.788925	0.136015	5.80029	6.62e-09	4.87e-07	PDE12
ENSSSCG00000006899	22509	-0.464371	0.0800812	-5.79875	6.68e-09	4.88e-07	RPL5
ENSSSCG00000035836	1906.5	-0.637062	0.109903	-5.79658	6.77e-09	4.91e-07	-
ENSSSCG00000011951	297.144	1.16929	0.202091	5.78595	7.21e-09	5.2e-07	NFKBIZ
ENSSSCG00000003559	1985.78	0.689509	0.12024	5.73443	9.78e-09	7e-07	ARID1A
ENSSSCG00000018092	18051.6	-0.525133	0.0923545	-5.68606	1.3e-08	9.24e-07	ND6
ENSSSCG00000006106	1440.21	0.67321	0.118547	5.67883	1.36e-08	9.57e-07	CDH17
ENSSSCG00000010509	308.783	1.13309	0.201496	5.62339	1.87e-08	1.31e-06	PIK3AP1
ENSSSCG00000015549	450.213	0.961486	0.171275	5.6137	1.98e-08	1.38e-06	RNASEL
ENSSSCG00000004473	447.337	1.05153	0.188238	5.58617	2.32e-08	1.6e-06	PHIP
ENSSSCG00000026169	435.877	0.964184	0.172626	5.5854	2.33e-08	1.6e-06	MFSD12
ENSSSCG00000004328	1572.59	0.675715	0.121047	5.58223	2.37e-08	1.62e-06	MDN1
ENSSSCG00000031719	1257.46	0.658463	0.118324	5.56492	2.62e-08	1.78e-06	SEMA4B
ENSSSCG00000002355	2575.52	0.58216	0.104692	5.56071	2.69e-08	1.81e-06	ENTPD5
ENSSSCG00000012363	2214.4	0.612274	0.110611	5.53539	3.11e-08	2.06e-06	HEPH
ENSSSCG00000013418	9400.52	-0.55294	0.0999052	-5.53465	3.12e-08	2.06e-06	CFD
ENSSSCG00000026257	4068.88	-0.506377	0.0914655	-5.53626	3.09e-08	2.06e-06	STMN1
ENSSSCG00000037360	1157.77	-0.714081	0.129115	-5.53056	3.19e-08	2.1e-06	CST3
ENSSSCG00000000804	2275.68	0.542803	0.0981892	5.52814	3.24e-08	2.11e-06	ANO6
ENSSSCG00000025423	1027.41	0.677296	0.124413	5.44394	5.21e-08	3.36e-06	KCNK5
ENSSSCG00000036723	2364.58	0.569476	0.104598	5.44444	5.2e-08	3.36e-06	EMP1
ENSSSCG00000016983	1524.02	0.662752	0.122643	5.40393	6.52e-08	4.18e-06	STC2
ENSSSCG00000029066	2998.63	-0.515316	0.0957068	-5.38432	7.27e-08	4.63e-06	IDI1
ENSSSCG00000015857	2688.29	0.6119	0.113828	5.37563	7.63e-08	4.83e-06	UGGT1
ENSSSCG00000035774	1012.66	0.714124	0.132967	5.37068	7.84e-08	4.93e-06	ERRFI1
ENSSSCG00000001229	2664.14	0.543963	0.10135	5.36716	8e-08	5e-06	-
ENSSSCG00000031882	1249.79	0.671982	0.125279	5.36388	8.15e-08	5.06e-06	PNPT1
ENSSSCG00000002929	643.469	-0.783417	0.146717	-5.33964	9.31e-08	5.75e-06	SYNE4
ENSSSCG00000038182	1533.93	-0.626376	0.117643	-5.3244	1.01e-07	6.22e-06	-
ENSSSCG00000037272	129.632	-1.61785	0.304161	-5.31907	1.04e-07	6.37e-06	FABP2
ENSSSCG00000016887	945.629	0.890388	0.167779	5.30692	1.11e-07	6.77e-06	ITGA2
ENSSSCG00000004970	32901	-0.429047	0.0815343	-5.26217	1.42e-07	8.51e-06	RPLP1
ENSSSCG00000014277	682.486	0.756412	0.143754	5.26184	1.43e-07	8.51e-06	IRF1
ENSSSCG00000034448	26795.4	-0.48358	0.0918925	-5.26246	1.42e-07	8.51e-06	-
ENSSSCG00000013551	62091.9	0.443249	0.0844613	5.24795	1.54e-07	9.12e-06	C3
ENSSSCG00000034617	13690.8	-0.498022	0.0953971	-5.22051	1.78e-07	1.05e-05	RPS27A
ENSSSCG00000034386	5929.25	0.507047	0.0971593	5.21871	1.8e-07	1.06e-05	ATP2A2
ENSSSCG00000026655	1332.52	0.616124	0.118111	5.21646	1.82e-07	1.06e-05	PTPN13
ENSSSCG00000009833	411.04	0.977803	0.187608	5.21194	1.87e-07	1.08e-05	SH2B3
ENSSSCG00000035007	28901.6	-0.466807	0.089668	-5.20595	1.93e-07	1.11e-05	-
ENSSSCG00000015480	3019.16	0.651601	0.126356	5.15688	2.51e-07	1.44e-05	PRRC2C
ENSSSCG00000040738	7414.02	0.508083	0.0986237	5.15173	2.58e-07	1.47e-05	DYNC1H1
ENSSSCG00000037416	163.817	1.43333	0.280452	5.1108	3.21e-07	1.82e-05	CLIC5
ENSSSCG00000012328	4887.77	0.615279	0.120422	5.10935	3.23e-07	1.82e-05	HUWE1
ENSSSCG00000015894	443.509	0.868389	0.170308	5.09892	3.42e-07	1.92e-05	DPP4
ENSSSCG00000025928	16168.1	-0.486569	0.0957104	-5.08376	3.7e-07	2.06e-05	RPL18
ENSSSCG00000015525	542.537	0.79982	0.157536	5.07707	3.83e-07	2.13e-05	TOR3A
ENSSSCG00000024610	714.479	-0.751031	0.148154	-5.06927	3.99e-07	2.2e-05	KRT4
ENSSSCG00000009179	356.901	0.963966	0.190466	5.06109	4.17e-07	2.29e-05	MTTP
ENSSSCG00000025071	451.565	0.942907	0.186415	5.0581	4.23e-07	2.31e-05	BTNL2
ENSSSCG00000013573	1247.32	-0.677676	0.134043	-5.05565	4.29e-07	2.33e-05	TRAPPC5
ENSSSCG00000012842	15141.8	-0.49853	0.0988388	-5.04387	4.56e-07	2.47e-05	RPLP2
ENSSSCG00000000148	57.1758	2.36652	0.469619	5.03924	4.67e-07	2.51e-05	-
ENSSSCG00000033734	1118.86	-0.671342	0.133518	-5.02809	4.95e-07	2.65e-05	-
ENSSSCG00000003438	1376.95	0.674806	0.134262	5.02604	5.01e-07	2.66e-05	VPS13D
ENSSSCG00000010067	8575.82	-0.505893	0.101184	-4.99976	5.74e-07	3.03e-05	MIF
ENSSSCG00000010211	1724.02	0.56921	0.11387	4.99876	5.77e-07	3.03e-05	CCDC6
ENSSSCG00000024351	1040.86	0.622773	0.124602	4.99809	5.79e-07	3.03e-05	MET
ENSSSCG00000030354	198.452	1.43891	0.288267	4.99158	5.99e-07	3.12e-05	MAP3K2
ENSSSCG00000014044	1457.25	0.687695	0.138683	4.95876	7.09e-07	3.68e-05	NSD1
ENSSSCG00000016114	366.483	0.957437	0.19316	4.9567	7.17e-07	3.68e-05	FAM117B
ENSSSCG00000024974	23027	-0.470943	0.0950035	-4.95711	7.15e-07	3.68e-05	-
ENSSSCG00000015238	688.32	0.88888	0.17956	4.95032	7.41e-07	3.79e-05	ARHGAP32
ENSSSCG00000016140	2033.23	0.640506	0.129426	4.94883	7.47e-07	3.8e-05	FZD5
ENSSSCG00000022857	3359.83	-0.568598	0.114962	-4.94598	7.58e-07	3.84e-05	TFF3
ENSSSCG00000001502	9644.5	-0.470082	0.0950683	-4.94468	7.63e-07	3.84e-05	RPS18
ENSSSCG00000040162	207.749	1.31544	0.266151	4.94245	7.71e-07	3.87e-05	NUPR1
ENSSSCG00000011850	49.1458	2.57833	0.521989	4.93943	7.84e-07	3.91e-05	-
ENSSSCG00000005979	7683.89	-0.444852	0.0901362	-4.93533	8e-07	3.96e-05	ANXA13
ENSSSCG00000009019	31065.8	-0.407208	0.0825122	-4.93513	8.01e-07	3.96e-05	RPS3A
ENSSSCG00000024970	798.703	0.721255	0.146226	4.93247	8.12e-07	3.99e-05	ETV3
ENSSSCG00000001966	2496.56	0.593687	0.120903	4.91046	9.09e-07	4.45e-05	ARHGAP5
ENSSSCG00000039460	19022.6	-0.445931	0.0909286	-4.90419	9.38e-07	4.57e-05	-
ENSSSCG00000032710	1023.24	0.639728	0.131315	4.87169	1.11e-06	5.34e-05	E2F2
ENSSSCG00000035598	107.505	1.74712	0.358626	4.87171	1.11e-06	5.34e-05	EDN1
ENSSSCG00000007079	694.725	0.705278	0.144949	4.8657	1.14e-06	5.48e-05	FLRT3
ENSSSCG00000036431	1158.12	0.690487	0.141974	4.86346	1.15e-06	5.52e-05	VPS13C
ENSSSCG00000009473	1207.56	0.643547	0.132545	4.8553	1.2e-06	5.72e-05	MYCBP2
ENSSSCG00000035212	1009.61	0.614779	0.126648	4.85423	1.21e-06	5.73e-05	KLF6
ENSSSCG00000005992	106.683	1.60493	0.330913	4.85	1.23e-06	5.82e-05	SHAS2
ENSSSCG00000010756	1638.75	-0.63909	0.131803	-4.84883	1.24e-06	5.83e-05	MGMT
ENSSSCG00000025182	343.276	1.01606	0.209834	4.84222	1.28e-06	6e-05	ELK4
ENSSSCG00000011272	24647.4	-0.394266	0.0815212	-4.83636	1.32e-06	6.15e-05	-
ENSSSCG00000021084	9462.25	-0.50821	0.105199	-4.83092	1.36e-06	6.3e-05	S100A6
ENSSSCG00000003569	665.281	0.694653	0.143871	4.8283	1.38e-06	6.35e-05	SLC9A1
ENSSSCG00000015135	941.133	0.704461	0.146134	4.82065	1.43e-06	6.57e-05	SORL1
ENSSSCG00000011972	167.887	1.32527	0.275361	4.81285	1.49e-06	6.8e-05	FILIP1L
ENSSSCG00000003940	887.857	-0.686451	0.14274	-4.80911	1.52e-06	6.87e-05	HYI
ENSSSCG00000010146	1464.55	0.56498	0.117464	4.80982	1.51e-06	6.87e-05	LGALS8
ENSSSCG00000006678	113.834	1.53054	0.318389	4.80714	1.53e-06	6.91e-05	FCGR1A
ENSSSCG00000004123	869.43	0.837096	0.17427	4.80345	1.56e-06	7.01e-05	UTRN
ENSSSCG00000011952	9969.54	-0.450878	0.0944182	-4.77532	1.79e-06	8.03e-05	RPL24
ENSSSCG00000000385	497.419	-0.92821	0.195133	-4.75681	1.97e-06	8.76e-05	SLC39A5
ENSSSCG00000000753	1631.44	0.66995	0.141102	4.748	2.05e-06	9.03e-05	WNK1
ENSSSCG00000016395	843.609	0.750294	0.157972	4.74953	2.04e-06	9.03e-05	RIF1
ENSSSCG00000040631	9593.96	0.376773	0.079344	4.7486	2.05e-06	9.03e-05	LPL
ENSSSCG00000008980	3397.58	0.426545	0.0901532	4.73133	2.23e-06	9.77e-05	SCARB2
ENSSSCG00000010312	356.144	0.896637	0.189648	4.7279	2.27e-06	9.89e-05	PLAU
ENSSSCG00000003709	598.26	0.708569	0.150007	4.72358	2.32e-06	0.000100614	LAMA3
ENSSSCG00000017785	1608.4	0.615883	0.130432	4.72189	2.34e-06	0.000101032	NUFIP2
ENSSSCG00000032003	11456.9	-0.479267	0.101536	-4.72018	2.36e-06	0.00010146	-
ENSSSCG00000026383	574.617	0.727364	0.154472	4.70873	2.49e-06	0.000106887	NRP2
ENSSSCG00000040470	27652.6	-0.486714	0.10339	-4.70754	2.51e-06	0.000107067	RPS20
ENSSSCG00000003488	3087.64	0.514505	0.109919	4.68075	2.86e-06	0.000121515	UBR4
ENSSSCG00000039046	5873.79	-0.442063	0.0944582	-4.67999	2.87e-06	0.000121515	RPL36A-HNRNPH2
ENSSSCG00000036275	1119.44	-0.583215	0.124793	-4.67345	2.96e-06	0.000124938	NSMCE1
ENSSSCG00000010033	1215.33	0.580116	0.124224	4.66992	3.01e-06	0.00012608	PRR14L
ENSSSCG00000016968	1038.13	0.765128	0.163827	4.67034	3.01e-06	0.00012608	BDP1
ENSSSCG00000027898	2754.82	0.470991	0.101032	4.66179	3.13e-06	0.000130641	ATP2B1
ENSSSCG00000010450	641.391	0.702657	0.151009	4.65309	3.27e-06	0.000135733	LIPA
ENSSSCG00000039191	2609.88	0.609522	0.131156	4.64731	3.36e-06	0.000139029	CBX5
ENSSSCG00000003107	3604.46	0.44843	0.0968088	4.63212	3.62e-06	0.000149043	ARHGAP35
ENSSSCG00000029830	32885.6	-0.428012	0.0925818	-4.62307	3.78e-06	0.000155082	-
ENSSSCG00000040847	865.461	0.668365	0.144827	4.61494	3.93e-06	0.000160646	AP1S3
ENSSSCG00000045508	779.469	0.642357	0.139254	4.61286	3.97e-06	0.000161626	CCDC180
ENSSSCG00000000068	1482.78	0.579179	0.125613	4.61081	4.01e-06	0.00016259	EP300
ENSSSCG00000001984	998.098	0.580054	0.126183	4.59695	4.29e-06	0.000172598	KHNYN
ENSSSCG00000025788	1048.87	0.645742	0.140478	4.59675	4.29e-06	0.000172598	ENPP4
ENSSSCG00000035675	1288.41	-0.524489	0.114182	-4.59347	4.36e-06	0.000174662	METTL7A
ENSSSCG00000007465	760.826	0.631592	0.1376	4.59006	4.43e-06	0.000176856	B4GALT5
ENSSSCG00000005215	297.087	0.923313	0.201458	4.58315	4.58e-06	0.000182104	JAK2
ENSSSCG00000032115	1591.01	-0.574813	0.125607	-4.5763	4.73e-06	0.000187451	OSGIN1
ENSSSCG00000017748	1448.59	0.684394	0.149833	4.5677	4.93e-06	0.00019456	NF1
ENSSSCG00000026302	7731.86	0.485338	0.106284	4.56643	4.96e-06	0.000194999	-
ENSSSCG00000021259	1389.07	-0.552989	0.121304	-4.55868	5.15e-06	0.000201571	CDA
ENSSSCG00000008382	1280.86	0.727204	0.159865	4.54885	5.39e-06	0.000210423	USP34
ENSSSCG00000036114	2480.79	-0.5086	0.111836	-4.54773	5.42e-06	0.000210753	-
ENSSSCG00000024052	2687.05	-0.495741	0.109108	-4.54357	5.53e-06	0.000214154	GPX4
ENSSSCG00000035768	11862	-0.374473	0.0824774	-4.54031	5.62e-06	0.000216686	-
ENSSSCG00000000808	4373.47	0.462279	0.101963	4.53379	5.79e-06	0.000222665	SLC38A2
ENSSSCG00000008195	4039.54	-0.462043	0.102052	-4.52755	5.97e-06	0.000228491	COX5B
ENSSSCG00000017817	5669.16	0.396636	0.0877763	4.51871	6.22e-06	0.00023649	PRPF8
ENSSSCG00000038404	6716.19	-0.43462	0.0961807	-4.51879	6.22e-06	0.00023649	SERPINB6
ENSSSCG00000001427	161.952	1.22069	0.270571	4.51154	6.44e-06	0.000242856	C4A
ENSSSCG00000001787	138.583	-1.32896	0.294567	-4.51158	6.43e-06	0.000242856	IL16
ENSSSCG00000039307	1066.21	-0.606811	0.134656	-4.50638	6.59e-06	0.000247936	H2AJ
ENSSSCG00000004897	616.935	0.668091	0.148384	4.50244	6.72e-06	0.00025153	ZCCHC2
ENSSSCG00000016834	625.586	0.798292	0.177328	4.50179	6.74e-06	0.00025153	LMBRD2
ENSSSCG00000005701	77.6078	1.78786	0.397484	4.49794	6.86e-06	0.000254291	ASS1
ENSSSCG00000035997	28742.7	-0.406313	0.0903243	-4.49838	6.85e-06	0.000254291	RPL10
ENSSSCG00000025993	1780.46	0.486828	0.108274	4.49627	6.92e-06	0.000254477	SGPP2
ENSSSCG00000038056	157.247	1.48413	0.330075	4.49636	6.91e-06	0.000254477	-
ENSSSCG00000038300	565.367	-0.704473	0.156856	-4.4912	7.08e-06	0.000259698	ALDOB
ENSSSCG00000016646	888.579	0.596068	0.133027	4.48079	7.44e-06	0.000271722	-
ENSSSCG00000000625	470.81	0.850427	0.190087	4.47388	7.68e-06	0.000277821	LRP6
ENSSSCG00000003079	674.208	0.658294	0.147108	4.47489	7.65e-06	0.000277821	-
ENSSSCG00000010876	2228.76	-0.457081	0.102168	-4.47381	7.68e-06	0.000277821	DESI2
ENSSSCG00000011610	3040.99	0.513297	0.114784	4.47187	7.75e-06	0.000279387	NUP210
ENSSSCG00000040689	176.658	-1.20237	0.26921	-4.46629	7.96e-06	0.000285772	APOA4
ENSSSCG00000005287	9096.75	0.359492	0.0805657	4.4621	8.12e-06	0.000288674	PSAT1
ENSSSCG00000016128	15157.7	-0.388886	0.0871514	-4.46218	8.11e-06	0.000288674	EEF1B2
ENSSSCG00000039770	439.577	0.825557	0.185023	4.46191	8.12e-06	0.000288674	SLC6A9
ENSSSCG00000005170	1323.29	0.70945	0.159033	4.46101	8.16e-06	0.000288903	DENND4C
ENSSSCG00000011628	1050.59	0.649303	0.145597	4.4596	8.21e-06	0.000289384	DNAJC13
ENSSSCG00000038086	4673.79	-0.463796	0.104009	-4.4592	8.23e-06	0.000289384	ECHS1
ENSSSCG00000011471	8823.47	0.41729	0.0937153	4.45274	8.48e-06	0.000295479	FLNB
ENSSSCG00000033148	3123.58	-0.455827	0.102374	-4.45256	8.49e-06	0.000295479	MRPL12
ENSSSCG00000040786	8237.75	0.46045	0.103389	4.45354	8.45e-06	0.000295479	SPTBN1
ENSSSCG00000003183	612.558	-0.732548	0.164706	-4.44761	8.68e-06	0.000301359	RRAS
ENSSSCG00000038521	1402.99	0.509711	0.114737	4.44241	8.9e-06	0.000307702	CHAC1
ENSSSCG00000013314	1222.13	0.574854	0.129461	4.44038	8.98e-06	0.000309585	QSER1
ENSSSCG00000022011	259.82	0.963043	0.216926	4.43949	9.02e-06	0.000309835	NMI
ENSSSCG00000015958	1914.44	-0.476668	0.107404	-4.43808	9.08e-06	0.000310854	PDK1
ENSSSCG00000024257	1867.21	0.567903	0.128073	4.4342	9.24e-06	0.000315456	CEMIP2
ENSSSCG00000010893	3308.42	0.440117	0.099298	4.43228	9.32e-06	0.000316368	-
ENSSSCG00000011298	1294.18	0.564532	0.127392	4.43146	9.36e-06	0.000316368	CDCP1
ENSSSCG00000034242	2717.62	0.42395	0.0956609	4.43179	9.35e-06	0.000316368	HNF4G
ENSSSCG00000005169	33428.5	-0.361503	0.0816988	-4.42483	9.65e-06	0.000325182	RPS6
ENSSSCG00000013655	152.571	1.21071	0.273665	4.42407	9.69e-06	0.000325277	ICAM1
ENSSSCG00000012916	1237.94	-0.633416	0.143362	-4.41831	9.95e-06	0.000331918	-
ENSSSCG00000014156	764.027	0.632647	0.143182	4.41848	9.94e-06	0.000331918	ARRDC3
ENSSSCG00000038867	224.673	1.04994	0.237698	4.41712	1e-05	0.000332677	PPM1K
ENSSSCG00000017672	894.909	0.683601	0.15491	4.4129	1.02e-05	0.000338148	MED13
ENSSSCG00000013661	4551.62	-0.431028	0.09771	-4.4113	1.03e-05	0.000339567	EIF3G
ENSSSCG00000002512	2217.38	-0.495189	0.11233	-4.40833	1.04e-05	0.000343164	DEGS2
ENSSSCG00000022017	8825.55	-0.426788	0.0969103	-4.40395	1.06e-05	0.00034796	LGALS4
ENSSSCG00000025711	274.765	-0.932091	0.211622	-4.40451	1.06e-05	0.00034796	MEIOB
ENSSSCG00000035728	1017.05	-0.574841	0.130649	-4.3999	1.08e-05	0.000353412	-
ENSSSCG00000004138	479.144	0.740675	0.168643	4.39198	1.12e-05	0.000362583	HIVEP2
ENSSSCG00000004509	2462.03	0.46127	0.105034	4.39162	1.13e-05	0.000362583	LIPG
ENSSSCG00000013064	38557.3	-0.379393	0.0863784	-4.39222	1.12e-05	0.000362583	EEF1G
ENSSSCG00000040524	1912.09	-0.47909	0.109059	-4.39295	1.12e-05	0.000362583	ISYNA1
ENSSSCG00000014569	22841.2	-0.392227	0.0893686	-4.38886	1.14e-05	0.000366072	RPL27A
ENSSSCG00000036014	56472.2	-0.376891	0.0859647	-4.38425	1.16e-05	0.00037275	RPLP0
ENSSSCG00000002799	3571.19	0.50178	0.11453	4.38122	1.18e-05	0.000376619	CNOT1
ENSSSCG00000024800	1899.54	0.496689	0.113382	4.38067	1.18e-05	0.000376619	DSC2
ENSSSCG00000015498	624.277	0.863162	0.19707	4.37997	1.19e-05	0.000376661	RC3H1
ENSSSCG00000005944	3786.1	-0.399157	0.0912206	-4.37574	1.21e-05	0.000382884	NDRG1
ENSSSCG00000013046	5069.89	-0.420838	0.0962271	-4.37339	1.22e-05	0.000384678	COX8A
ENSSSCG00000032171	1255.61	0.56267	0.128651	4.37363	1.22e-05	0.000384678	TCF20
ENSSSCG00000008629	1573.05	0.639965	0.146531	4.36744	1.26e-05	0.000394113	ROCK2
ENSSSCG00000033262	16560.8	-0.456126	0.104484	-4.36553	1.27e-05	0.000396382	-
ENSSSCG00000035347	1571.17	0.502231	0.115088	4.36388	1.28e-05	0.000398171	CYP2C42
ENSSSCG00000014633	405.242	-0.845623	0.193892	-4.36132	1.29e-05	0.000400465	CAVIN3
ENSSSCG00000040273	7999.66	-0.447399	0.102568	-4.36196	1.29e-05	0.000400465	RPL35A
ENSSSCG00000011848	3828.62	0.408831	0.0938435	4.35652	1.32e-05	0.000407869	TFRC
ENSSSCG00000029790	1515.1	0.526658	0.120904	4.356	1.32e-05	0.000407869	PCYOX1
ENSSSCG00000030420	3603.67	0.533254	0.122445	4.35504	1.33e-05	0.000408456	GLG1
ENSSSCG00000009240	220.467	5.85959	1.34693	4.35032	1.36e-05	0.000414893	-
ENSSSCG00000030546	10792.2	-0.411762	0.0946475	-4.35048	1.36e-05	0.000414893	HSD11B1L
ENSSSCG00000012784	3116.52	-0.541558	0.124515	-4.34935	1.37e-05	0.000415511	SSR4
ENSSSCG00000016113	443.861	0.823962	0.189478	4.3486	1.37e-05	0.000415722	BMPR2
ENSSSCG00000012119	8907.15	-0.402223	0.0925428	-4.34635	1.38e-05	0.000418778	TMSB4X
ENSSSCG00000009303	15361.6	-0.401285	0.0923574	-4.34492	1.39e-05	0.000420297	RPL21
ENSSSCG00000001527	4962.6	0.37892	0.0873983	4.33556	1.45e-05	0.000434792	ILRUN
ENSSSCG00000009268	510.914	-0.70919	0.16355	-4.33623	1.45e-05	0.000434792	CRYL1
ENSSSCG00000034227	16060.1	-0.462228	0.106607	-4.33583	1.45e-05	0.000434792	RPL35
ENSSSCG00000004013	3216.91	-0.428443	0.0988705	-4.33338	1.47e-05	0.000437854	SMOC2
ENSSSCG00000002414	1639.91	0.517359	0.119549	4.32758	1.51e-05	0.000446969	SEL1L
ENSSSCG00000037719	1455.54	0.541155	0.125038	4.32791	1.51e-05	0.000446969	PDPK1
ENSSSCG00000033673	57074.8	-0.396681	0.091839	-4.31931	1.57e-05	0.000462724	SLC25A6
ENSSSCG00000000253	9540.35	-0.426261	0.0987176	-4.31798	1.57e-05	0.000464203	KRT18
ENSSSCG00000006954	9996.03	-0.417047	0.0966443	-4.31527	1.59e-05	0.000467271	EEF1D
ENSSSCG00000017203	1775.41	-0.504899	0.117002	-4.3153	1.59e-05	0.000467271	GALK1
ENSSSCG00000011939	825.837	-0.611251	0.141682	-4.31425	1.6e-05	0.000468129	RETNLB
ENSSSCG00000022208	857.091	0.601971	0.139744	4.30766	1.65e-05	0.000480932	TNFRSF1B
ENSSSCG00000035928	4584.78	-0.44359	0.103098	-4.30259	1.69e-05	0.000490693	CLDN3
ENSSSCG00000007312	1116.5	-0.585361	0.136154	-4.29927	1.71e-05	0.000495877	SCAND1
ENSSSCG00000007458	781.298	0.725078	0.168685	4.29841	1.72e-05	0.000495877	NCOA3
ENSSSCG00000031800	2458.93	-0.453249	0.105433	-4.29893	1.72e-05	0.000495877	CEP72
ENSSSCG00000006231	1183.8	0.546932	0.127313	4.29596	1.74e-05	0.000499936	CHD7
ENSSSCG00000034511	515.071	-0.755373	0.175858	-4.29537	1.74e-05	0.000499936	SPINK1
ENSSSCG00000011474	362.955	0.792063	0.184518	4.2926	1.77e-05	0.000504817	PXK
ENSSSCG00000008247	6793.45	-0.362433	0.0846156	-4.28329	1.84e-05	0.00052498	SUCLG1
ENSSSCG00000004044	1575.32	0.546905	0.127777	4.28015	1.87e-05	0.000530972	IGF2R
ENSSSCG00000008136	4293.23	0.434259	0.10155	4.2763	1.9e-05	0.000537298	RANBP2
ENSSSCG00000028516	1692.37	0.462834	0.108228	4.27649	1.9e-05	0.000537298	LARP4
ENSSSCG00000018086	2637.86	0.545666	0.127652	4.27462	1.91e-05	0.000539884	ND4L
ENSSSCG00000015252	551.604	0.673465	0.157619	4.27275	1.93e-05	0.000542959	SNX19
ENSSSCG00000034484	1257.57	0.648224	0.151882	4.26795	1.97e-05	0.000553272	SPEN
ENSSSCG00000020817	13636.7	-0.452817	0.106224	-4.26286	2.02e-05	0.000564522	RPS16
ENSSSCG00000002755	322.931	0.906075	0.212952	4.25484	2.09e-05	0.000582007	NFAT5
ENSSSCG00000033326	9837.48	-0.457444	0.107499	-4.25535	2.09e-05	0.000582007	RPL37
ENSSSCG00000008214	3104.06	-1.15314	0.271172	-4.25245	2.11e-05	0.00058668	FABP1
ENSSSCG00000017561	4391.53	0.377068	0.0887118	4.25048	2.13e-05	0.000590277	ABCC3
ENSSSCG00000004002	17286.2	-0.420027	0.0989344	-4.24551	2.18e-05	0.000595058	RPS5
ENSSSCG00000014020	10554.2	0.354714	0.0835272	4.24669	2.17e-05	0.000595058	CANX
ENSSSCG00000015435	2149.85	0.438881	0.103327	4.24749	2.16e-05	0.000595058	NAMPT
ENSSSCG00000029256	4351.9	-0.46007	0.108326	-4.2471	2.17e-05	0.000595058	AKR1A1
ENSSSCG00000031456	853.143	0.670861	0.158031	4.24512	2.18e-05	0.000595058	ARL5B
ENSSSCG00000036751	1974.71	0.449976	0.105994	4.24528	2.18e-05	0.000595058	PPM1H
ENSSSCG00000000600	1889.78	0.439338	0.103641	4.23905	2.24e-05	0.000609431	EPS8
ENSSSCG00000024592	1713.25	0.523169	0.12343	4.23859	2.25e-05	0.000609431	ANKRD17
ENSSSCG00000038880	20201.9	-0.374491	0.0885816	-4.22763	2.36e-05	0.000638195	RPL23
ENSSSCG00000012252	6635.95	0.396523	0.0939723	4.21957	2.45e-05	0.000659726	DDX3X
ENSSSCG00000004177	18056.2	-0.402279	0.0954878	-4.21289	2.52e-05	0.000670166	RPS12
ENSSSCG00000015820	867.238	0.599623	0.142254	4.21517	2.5e-05	0.000670166	NSD3
ENSSSCG00000017505	1752.61	0.527024	0.12509	4.21317	2.52e-05	0.000670166	MED1
ENSSSCG00000017694	1211.81	0.688837	0.163501	4.21305	2.52e-05	0.000670166	ACACA
ENSSSCG00000026414	1396.38	-0.558794	0.132594	-4.21434	2.51e-05	0.000670166	-
ENSSSCG00000030643	2143.48	0.423433	0.100517	4.21254	2.53e-05	0.000670166	SELENOI
ENSSSCG00000012604	3078.6	0.430984	0.102335	4.2115	2.54e-05	0.000671556	LAMP2
ENSSSCG00000017866	1896.95	-0.494052	0.117463	-4.20601	2.6e-05	0.000686298	TAX1BP3
ENSSSCG00000008986	743.394	0.644118	0.153197	4.20451	2.62e-05	0.000689107	SEPTIN11
ENSSSCG00000003165	25754.6	-0.401174	0.0955157	-4.20008	2.67e-05	0.000700964	-
ENSSSCG00000003930	31645	-0.392491	0.093465	-4.19934	2.68e-05	0.000701489	RPS8
ENSSSCG00000031838	7269.96	-0.396173	0.0944046	-4.19654	2.71e-05	0.00070842	-
ENSSSCG00000008170	17999.5	-0.439565	0.10504	-4.18475	2.85e-05	0.000744333	RPL31
ENSSSCG00000011027	3875.13	0.456279	0.109151	4.18025	2.91e-05	0.000757312	KIF5B
ENSSSCG00000031088	21230.5	-0.367442	0.0880252	-4.17429	2.99e-05	0.00077547	RPS7
ENSSSCG00000002847	2315.69	0.427473	0.102465	4.17188	3.02e-05	0.000779801	GPT2
ENSSSCG00000040947	13465.6	-0.358236	0.0858675	-4.17196	3.02e-05	0.000779801	REG4
ENSSSCG00000016853	449.998	0.766961	0.183898	4.17057	3.04e-05	0.000782355	RICTOR
ENSSSCG00000000396	167.785	1.08854	0.261046	4.16993	3.05e-05	0.00078261	STAT2
ENSSSCG00000032702	1179.73	0.605426	0.145404	4.16374	3.13e-05	0.000802163	CXADR
ENSSSCG00000004551	1234.3	0.58716	0.141043	4.16298	3.14e-05	0.000802858	ZNF609
ENSSSCG00000037154	1094.65	-0.592303	0.142341	-4.16114	3.17e-05	0.000807366	SFTA2
ENSSSCG00000014371	840.834	-0.580387	0.13975	-4.15305	3.28e-05	0.000834417	NDUFA2
ENSSSCG00000007308	947.291	-0.562304	0.135476	-4.15057	3.32e-05	0.000839935	ROMO1
ENSSSCG00000027404	645.877	-0.604911	0.145747	-4.15042	3.32e-05	0.000839935	UNC93A
ENSSSCG00000008292	921.461	0.683564	0.164829	4.14711	3.37e-05	0.00084804	TET3
ENSSSCG00000031593	20463	-0.396598	0.0956254	-4.14742	3.36e-05	0.00084804	NUDT3
ENSSSCG00000033694	1059.18	-0.58713	0.141659	-4.14466	3.4e-05	0.000855081	MRPL41
ENSSSCG00000005904	1945.54	-0.517094	0.124898	-4.14012	3.47e-05	0.000870071	VPS28
ENSSSCG00000038966	6396.49	-0.367951	0.0889903	-4.13473	3.55e-05	0.000888613	KRT7
ENSSSCG00000005688	734.824	-0.603671	0.14637	-4.12428	3.72e-05	0.000927678	PTGES
ENSSSCG00000017239	4531.73	-0.432728	0.105009	-4.12087	3.77e-05	0.000939257	RPL38
ENSSSCG00000006081	10683.8	-0.391103	0.0949323	-4.11981	3.79e-05	0.00094134	RPL30
ENSSSCG00000003401	1380.32	0.489953	0.119112	4.11337	3.9e-05	0.000965697	KIF1B
ENSSSCG00000015555	2454.33	0.455772	0.110887	4.11023	3.95e-05	0.000976608	LAMC1
ENSSSCG00000025842	807.06	-0.643581	0.156649	-4.10843	3.98e-05	0.000981892	SPAG8
ENSSSCG00000013399	429.594	0.92123	0.22434	4.1064	4.02e-05	0.000985883	TEAD1
ENSSSCG00000038221	1618.26	-0.494459	0.120406	-4.10659	4.02e-05	0.000985883	HSD17B2
ENSSSCG00000038500	893.19	0.560252	0.136489	4.10473	4.05e-05	0.000990664	TRIB1
ENSSSCG00000017578	2795.38	0.397692	0.0972165	4.09078	4.3e-05	0.00104971	ITGA3
ENSSSCG00000025565	4255.67	0.354832	0.086767	4.08948	4.32e-05	0.00105313	-
ENSSSCG00000004938	1158.52	0.529126	0.129614	4.08233	4.46e-05	0.00108354	DENND4A
ENSSSCG00000033763	711.725	0.712455	0.174629	4.07983	4.51e-05	0.00109271	GNAQ
ENSSSCG00000001499	764.789	0.570077	0.139759	4.07901	4.52e-05	0.00109399	DST
ENSSSCG00000006709	664.453	0.645049	0.158359	4.07334	4.63e-05	0.00111841	NOTCH2
ENSSSCG00000000361	3874.37	-0.431388	0.105925	-4.0726	4.65e-05	0.00111936	CD63
ENSSSCG00000006821	1574.12	-0.473895	0.116396	-4.0714	4.67e-05	0.00112253	GSTM3
ENSSSCG00000003486	759.48	-0.569195	0.139827	-4.0707	4.69e-05	0.0011233	ARHGEF10L
ENSSSCG00000039544	15672.9	-0.383467	0.0942341	-4.0693	4.72e-05	0.00112747	-
ENSSSCG00000037236	32299.3	-0.374221	0.0921191	-4.06237	4.86e-05	0.00115883	RPSA
ENSSSCG00000014133	14622.2	-0.403324	0.0993709	-4.05877	4.93e-05	0.00117411	RPS23
ENSSSCG00000024914	2068.11	0.407512	0.100421	4.05802	4.95e-05	0.00117522	-
ENSSSCG00000012147	9942.04	-0.419718	0.103488	-4.0557	5e-05	0.00118152	S100G
ENSSSCG00000016781	1266.76	0.556935	0.137311	4.05602	4.99e-05	0.00118152	TRIO
ENSSSCG00000004921	3069.33	0.46344	0.114323	4.05377	5.04e-05	0.0011862	ATP8B1
ENSSSCG00000010606	1235.84	0.57964	0.14299	4.05371	5.04e-05	0.0011862	SLK
ENSSSCG00000038825	784.122	0.569455	0.140498	4.05313	5.05e-05	0.00118648	-
ENSSSCG00000005935	748.03	0.674524	0.166454	4.05231	5.07e-05	0.00118793	AGO2
ENSSSCG00000033003	1276.72	-0.520388	0.128625	-4.04576	5.22e-05	0.00121889	WFDC2
ENSSSCG00000008742	429.624	0.812683	0.201127	4.04064	5.33e-05	0.00124303	CD38
ENSSSCG00000012427	1652.5	-0.563884	0.139736	-4.03534	5.45e-05	0.00126858	-
ENSSSCG00000005587	4814.1	-0.34446	0.0853941	-4.03376	5.49e-05	0.00127426	NEK6
ENSSSCG00000006338	115.207	1.32509	0.32864	4.03203	5.53e-05	0.00128084	DDR2
ENSSSCG00000017268	468.026	0.798607	0.198331	4.02665	5.66e-05	0.00130759	PRKCA
ENSSSCG00000001394	82.7293	1.64421	0.408773	4.02231	5.76e-05	0.00132894	-
ENSSSCG00000010792	347.176	-0.946183	0.235639	-4.01539	5.93e-05	0.00136551	-
ENSSSCG00000012278	4274.08	-0.35881	0.089384	-4.01425	5.96e-05	0.0013691	CFP
ENSSSCG00000017272	606.264	0.620811	0.154737	4.01204	6.02e-05	0.00137627	HELZ
ENSSSCG00000023971	6546.36	-0.347678	0.0866601	-4.01198	6.02e-05	0.00137627	H3-3A
ENSSSCG00000008090	127.234	1.19229	0.297254	4.01103	6.05e-05	0.00137877	IL1A
ENSSSCG00000021825	4841.61	-0.416751	0.104091	-4.00372	6.24e-05	0.0014182	RPS21
ENSSSCG00000029082	1174.79	0.595288	0.148698	4.00333	6.25e-05	0.0014182	KMT2E
ENSSSCG00000001852	4751.8	-0.403225	0.10074	-4.00265	6.26e-05	0.0014192	IDH2
ENSSSCG00000017717	110.171	1.29184	0.322827	4.00164	6.29e-05	0.00142214	UNC45B
ENSSSCG00000006994	1641.47	0.457068	0.114356	3.99688	6.42e-05	0.00144786	PCM1
ENSSSCG00000003395	437.885	0.787342	0.197335	3.98988	6.61e-05	0.00148481	PIK3CD
ENSSSCG00000040929	33043.1	-0.331458	0.0830642	-3.99038	6.6e-05	0.00148481	TPT1
ENSSSCG00000026466	882.368	0.542915	0.136107	3.98887	6.64e-05	0.00148792	SLC23A2
ENSSSCG00000033169	19597.6	-0.412028	0.103352	-3.98664	6.7e-05	0.00149878	RPS15
ENSSSCG00000001549	2539.42	0.406984	0.102154	3.98403	6.78e-05	0.00150043	FKBP5
ENSSSCG00000010997	1125.15	-0.567482	0.142417	-3.98464	6.76e-05	0.00150043	SPINK4
ENSSSCG00000013664	221.558	0.926966	0.232647	3.98444	6.76e-05	0.00150043	SHFL
ENSSSCG00000015398	82.2202	1.47034	0.36901	3.98454	6.76e-05	0.00150043	SEMA3A
ENSSSCG00000031698	4116.58	-0.379943	0.0953713	-3.98383	6.78e-05	0.00150043	TSTA3
ENSSSCG00000004490	141.872	1.15883	0.291006	3.98217	6.83e-05	0.00150456	SETBP1
ENSSSCG00000021038	779.545	0.6564	0.164814	3.98266	6.81e-05	0.00150456	NRIP1
ENSSSCG00000034216	1045.63	0.497197	0.124899	3.98078	6.87e-05	0.00151016	OGFR
ENSSSCG00000004344	375.041	0.742465	0.186676	3.97729	6.97e-05	0.00152922	MMS22L
ENSSSCG00000015595	491.263	0.68511	0.172449	3.97283	7.1e-05	0.00155488	ATF3
ENSSSCG00000029438	601.892	0.605572	0.152566	3.96924	7.21e-05	0.00157517	SESN2
ENSSSCG00000000033	268.04	-0.893259	0.2251	-3.96828	7.24e-05	0.0015782	TSPO
ENSSSCG00000008261	3550.44	0.380186	0.0958507	3.96644	7.3e-05	0.00158709	HK2
ENSSSCG00000026034	1754.32	0.467441	0.117925	3.9639	7.37e-05	0.00159742	NUP153
ENSSSCG00000035811	19820.4	-0.357653	0.0902241	-3.96406	7.37e-05	0.00159742	RPL32
ENSSSCG00000007153	1581.93	0.45766	0.115707	3.95533	7.64e-05	0.00165232	ATRN
ENSSSCG00000017591	8536.02	-0.373066	0.0943839	-3.95265	7.73e-05	0.00166747	NME2
ENSSSCG00000034087	67.6001	1.60897	0.4085	3.93872	8.19e-05	0.0017636	TNFSF15
ENSSSCG00000007524	2459.9	-0.448671	0.114236	-3.9276	8.58e-05	0.00183289	-
ENSSSCG00000023933	701.762	-0.577329	0.146997	-3.92748	8.58e-05	0.00183289	CRACR2B
ENSSSCG00000026940	316.823	0.822234	0.209295	3.92859	8.54e-05	0.00183289	CASP10
ENSSSCG00000027358	11382.8	-0.369452	0.0940502	-3.92824	8.56e-05	0.00183289	RPS17
ENSSSCG00000006342	1281.53	0.527335	0.134307	3.92635	8.62e-05	0.00183392	UHMK1
ENSSSCG00000032632	686.022	0.66838	0.170215	3.92668	8.61e-05	0.00183392	CMTM4
ENSSSCG00000017069	4074.11	0.420479	0.10721	3.92202	8.78e-05	0.00186341	LARP1
ENSSSCG00000004825	613.433	0.591116	0.150814	3.91949	8.87e-05	0.00187919	CHSY1
ENSSSCG00000007944	620.761	-0.586089	0.149618	-3.91723	8.96e-05	0.00189304	-
ENSSSCG00000016125	180.936	1.13552	0.290038	3.91506	9.04e-05	0.00190627	INO80D
ENSSSCG00000005375	2228.83	0.415408	0.106267	3.9091	9.26e-05	0.00194994	CORO2A
ENSSSCG00000013576	2064.88	-0.442332	0.113247	-3.90592	9.39e-05	0.00197181	STXBP2
ENSSSCG00000013905	4805.9	-0.39401	0.100928	-3.90386	9.47e-05	0.00198465	FKBP8
ENSSSCG00000000061	186.853	-1.04058	0.266627	-3.90274	9.51e-05	0.00198983	PMM1
ENSSSCG00000001695	3293.85	0.400572	0.102665	3.90172	9.55e-05	0.00199018	VEGFA
ENSSSCG00000003042	2006.22	-0.549222	0.140756	-3.90195	9.54e-05	0.00199018	-
ENSSSCG00000032111	24604.3	-0.324364	0.0832579	-3.8959	9.78e-05	0.00203457	RPL7
ENSSSCG00000000475	1024.33	0.508145	0.130548	3.89241	9.93e-05	0.00205995	IRAK3
ENSSSCG00000011330	124.646	1.33447	0.343012	3.89046	0.000100056	0.00206882	NBEAL2
ENSSSCG00000030513	217.405	-0.969617	0.249234	-3.89039	0.000100082	0.00206882	CFAP74
ENSSSCG00000009776	1210.64	0.512904	0.131879	3.88919	0.000100579	0.00207496	SBNO1
ENSSSCG00000030309	639.079	-0.567915	0.146076	-3.88779	0.000101161	0.00208284	NDRG2
ENSSSCG00000002259	753.215	0.737832	0.189865	3.8861	0.00010187	0.00208913	-
ENSSSCG00000015115	566.242	0.70909	0.182449	3.8865	0.000101698	0.00208913	CBL
ENSSSCG00000015576	2133.62	0.417886	0.107583	3.8843	0.000102623	0.00210044	TPR
ENSSSCG00000006201	1740.28	0.422193	0.10893	3.87581	0.000106271	0.00217082	ARFGEF1
ENSSSCG00000003489	1838.48	0.402749	0.103996	3.87274	0.000107618	0.00219402	EMC1
ENSSSCG00000001971	1791.29	0.551309	0.142381	3.87205	0.000107922	0.0021959	HECTD1
ENSSSCG00000007246	1750.19	0.423032	0.10927	3.87143	0.000108197	0.00219719	TM9SF4
ENSSSCG00000032010	5793.05	-0.431833	0.11161	-3.86914	0.000109221	0.00221365	RNH1
ENSSSCG00000008202	1374.87	0.438998	0.11353	3.8668	0.000110272	0.00222625	CNNM4
ENSSSCG00000031924	287.863	0.784315	0.202812	3.86721	0.00011009	0.00222625	NKX3-1
ENSSSCG00000007606	3390.75	0.44024	0.113892	3.86541	0.000110904	0.00223466	TRRAP
ENSSSCG00000012059	605.81	0.603498	0.156243	3.86255	0.000112208	0.00225656	HLCS
ENSSSCG00000040325	3989.83	-0.392497	0.101653	-3.86116	0.000112852	0.00226512	COX7C
ENSSSCG00000029236	1150.4	0.555082	0.143779	3.86067	0.000113077	0.00226524	ZBTB7A
ENSSSCG00000003463	713.031	-0.618212	0.160661	-3.84793	0.000119121	0.00238174	AGMAT
ENSSSCG00000000685	15585.4	-0.354784	0.0922393	-3.84634	0.000119895	0.00239259	TPI1
ENSSSCG00000034616	637.592	0.734445	0.191061	3.84403	0.000121031	0.00240602	LRRC58
ENSSSCG00000035061	932.281	-0.554718	0.1443	-3.8442	0.000120946	0.00240602	WBP1
ENSSSCG00000005601	14710.5	0.31392	0.0817143	3.84168	0.000122194	0.00242077	HSPA5
ENSSSCG00000005715	2994.29	0.427959	0.111402	3.84156	0.000122254	0.00242077	PRRC2B
ENSSSCG00000011351	1905	-0.489355	0.127399	-3.84112	0.000122473	0.00242077	TMA7
ENSSSCG00000036296	13921	-0.383437	0.099892	-3.83852	0.000123779	0.00244193	RPS25
ENSSSCG00000014364	1841.71	0.409448	0.106723	3.83654	0.000124781	0.00245703	ANKHD1
ENSSSCG00000014855	31190.9	-0.370107	0.0965789	-3.83217	0.000127016	0.0024963	RPS3
ENSSSCG00000009090	584.4	0.652956	0.170423	3.83138	0.000127426	0.00249963	KIAA1109
ENSSSCG00000015129	915.832	0.623948	0.16295	3.82907	0.00012863	0.00250959	ARHGEF12
ENSSSCG00000020758	1334.67	-0.473634	0.123696	-3.82901	0.00012866	0.00250959	NQO2
ENSSSCG00000027206	862.133	0.55033	0.143696	3.82983	0.000128234	0.00250959	PARD6B
ENSSSCG00000006733	973.958	0.484535	0.126569	3.82822	0.000129071	0.0025129	TTF2
ENSSSCG00000027806	376.154	0.821091	0.214946	3.81998	0.000133464	0.00259355	SAMHD1
ENSSSCG00000029633	1603.27	0.515614	0.135204	3.8136	0.000136956	0.00265643	USP24
ENSSSCG00000020725	20283.9	-0.316956	0.0831867	-3.81017	0.000138871	0.00268844	ERBB3
ENSSSCG00000028814	1030.73	-0.502992	0.132029	-3.80972	0.000139124	0.00268844	SOD3
ENSSSCG00000039873	864.424	-0.58966	0.154801	-3.80915	0.000139443	0.0026896	DCXR
ENSSSCG00000016073	1955.37	0.462065	0.121493	3.80321	0.000142834	0.00274988	PGAP1
ENSSSCG00000011943	530.942	0.703798	0.185139	3.80146	0.000143848	0.00276049	BBX
ENSSSCG00000030653	6621.99	0.313011	0.0823423	3.80134	0.000143917	0.00276049	GANAB
ENSSSCG00000004561	733.371	0.553587	0.145732	3.79867	0.000145474	0.00278362	HERC1
ENSSSCG00000024001	1639.92	0.452386	0.1191	3.79836	0.000145659	0.00278362	PLXNA1
ENSSSCG00000020830	10017.9	-0.317374	0.0836043	-3.79615	0.000146961	0.00280333	-
ENSSSCG00000005252	219.899	1.1437	0.301456	3.79393	0.000148284	0.00282338	PTAR1
ENSSSCG00000040663	1611.15	0.410325	0.108241	3.79085	0.000150132	0.00285332	HERPUD1
ENSSSCG00000016349	4649.54	-0.367294	0.0970499	-3.78459	0.00015396	0.00292074	NDUFA10
ENSSSCG00000030849	5069.89	-0.384135	0.101648	-3.77908	0.000157406	0.00298066	-
ENSSSCG00000035153	405.252	0.701647	0.185689	3.77862	0.0001577	0.00298079	TRIM38
ENSSSCG00000000403	2354.05	0.431047	0.114408	3.76762	0.000164812	0.00310955	BAZ2A
ENSSSCG00000024911	1164.04	-0.488433	0.129825	-3.76225	0.00016839	0.00317129	-
ENSSSCG00000012852	1414.49	0.476994	0.126824	3.76107	0.000169191	0.00318061	CDHR5
ENSSSCG00000000003	548.162	-0.626914	0.166856	-3.75721	0.000171817	0.00322414	TTC38
ENSSSCG00000028711	197.875	0.914798	0.243531	3.75639	0.000172383	0.00322891	CASP1
ENSSSCG00000006395	7261.41	-0.348788	0.0928959	-3.75461	0.00017361	0.00324605	-
ENSSSCG00000000133	4635.24	-0.407672	0.10866	-3.75183	0.00017555	0.0032764	TST
ENSSSCG00000037598	276.195	0.813197	0.216819	3.75057	0.000176432	0.00328695	SNX10
ENSSSCG00000035374	1649.43	-0.499394	0.133273	-3.74714	0.00017886	0.00332621	-
ENSSSCG00000001532	379.344	0.783351	0.209112	3.74609	0.000179612	0.00333423	UHRF1BP1
ENSSSCG00000020962	3559.47	0.374976	0.100158	3.74385	0.00018122	0.00334656	DYNLL2
ENSSSCG00000032213	4883.12	-0.33137	0.0885112	-3.74382	0.000181244	0.00334656	DBI
ENSSSCG00000039130	28366.7	-0.34034	0.0908983	-3.74418	0.000180983	0.00334656	RPL6
ENSSSCG00000005627	304.677	-0.824363	0.220257	-3.74274	0.000182026	0.00334909	AK1
ENSSSCG00000017340	602.352	-0.651526	0.174075	-3.7428	0.000181982	0.00334909	DCAKD
ENSSSCG00000005006	3538.48	-0.381192	0.101979	-3.73796	0.000185522	0.0033954	RPL36AL
ENSSSCG00000012479	133.92	1.21739	0.325623	3.73866	0.000185006	0.0033954	PCDH19
ENSSSCG00000024015	3168.55	-0.366451	0.0980353	-3.73795	0.000185525	0.0033954	FADS1
ENSSSCG00000007023	445.323	0.779524	0.208656	3.73593	0.00018702	0.00339878	-
ENSSSCG00000010226	1049.6	0.50838	0.136059	3.73648	0.000186618	0.00339878	JMJD1C
ENSSSCG00000034019	3122.32	-0.422975	0.113185	-3.73703	0.000186207	0.00339878	-
ENSSSCG00000050627	1423.64	0.441553	0.118181	3.73623	0.000186803	0.00339878	-
ENSSSCG00000008061	2627.79	-0.415626	0.111374	-3.73181	0.000190111	0.00344892	ELOB
ENSSSCG00000032803	208.829	-0.917398	0.246015	-3.72903	0.000192216	0.00348103	CYP2S1
ENSSSCG00000025582	241.451	-0.825329	0.221377	-3.72816	0.000192887	0.00348388	-
ENSSSCG00000051368	480.291	-0.678188	0.18192	-3.72795	0.000193045	0.00348388	CA9
ENSSSCG00000003047	215.643	0.880405	0.23625	3.72658	0.000194095	0.00349674	-
ENSSSCG00000050398	253.065	2.21016	0.593943	3.72117	0.0001983	0.0035663	-
ENSSSCG00000001991	1925.98	-0.481046	0.129312	-3.72004	0.000199188	0.0035699	DHRS1
ENSSSCG00000036434	234.044	-0.857315	0.230452	-3.72014	0.000199114	0.0035699	TPGS1
ENSSSCG00000013382	1441.72	0.42065	0.113201	3.71595	0.000202443	0.00360953	PLEKHA7
ENSSSCG00000021815	110.734	1.18071	0.317712	3.7163	0.000202162	0.00360953	-
ENSSSCG00000026605	46304.6	-0.289769	0.0779662	-3.7166	0.000201923	0.00360953	BPI
ENSSSCG00000016291	1290.84	0.446062	0.120067	3.71512	0.000203111	0.00361524	GIGYF2
ENSSSCG00000000522	8357.52	-0.297806	0.0802048	-3.71307	0.000204761	0.00362595	NAP1L1
ENSSSCG00000015801	347.462	0.698986	0.188209	3.71389	0.000204097	0.00362595	TLR3
ENSSSCG00000039244	191.04	-0.963847	0.259569	-3.71325	0.000204611	0.00362595	PHYH
ENSSSCG00000017379	3328.98	-0.35676	0.0961117	-3.71193	0.000205687	0.00363614	ETV4
ENSSSCG00000004110	1466.92	0.439663	0.118493	3.71045	0.000206894	0.00364542	TAB2
ENSSSCG00000015784	1332.94	0.420496	0.113328	3.71042	0.000206915	0.00364542	ACSL1
ENSSSCG00000000886	14266.1	-0.286007	0.0772067	-3.70443	0.000211869	0.00372637	SLC25A3
ENSSSCG00000033500	3358.53	-0.463796	0.125269	-3.70239	0.000213576	0.00375005	SNRPD2
ENSSSCG00000010467	1036	0.501222	0.135419	3.70126	0.000214532	0.00376047	BTAF1
ENSSSCG00000036716	7102.62	-0.420938	0.113941	-3.69434	0.000220459	0.00385785	-
ENSSSCG00000005842	419.755	-0.659404	0.178848	-3.68696	0.000226949	0.00395807	TMEM141
ENSSSCG00000008289	1337.06	0.417929	0.113343	3.68731	0.000226636	0.00395807	MTHFD2
ENSSSCG00000003369	9881.4	-0.313577	0.0851922	-3.68082	0.000232482	0.00404098	RPL22
ENSSSCG00000032831	3798.54	0.369929	0.100501	3.68084	0.00023247	0.00404098	BRI3BP
ENSSSCG00000000840	608.42	0.581157	0.157978	3.67872	0.000234403	0.00406757	WASHC4
ENSSSCG00000024134	440.509	-0.633855	0.172535	-3.67378	0.000238991	0.00414025	MGLL
ENSSSCG00000018057	496.191	0.632977	0.172479	3.66987	0.000242675	0.00419706	SOCS7
ENSSSCG00000000402	341.248	0.706128	0.192619	3.66592	0.000246448	0.00424816	RBMS2
ENSSSCG00000037185	1039.03	0.463256	0.126368	3.66593	0.000246444	0.00424816	-
ENSSSCG00000004369	54.3055	1.71184	0.467028	3.6654	0.000246956	0.00424985	PRDM1
ENSSSCG00000040118	2354.6	-0.400009	0.109327	-3.65881	0.000253385	0.00435327	-
ENSSSCG00000010645	227.564	0.841984	0.230234	3.65709	0.000255098	0.00437546	NHLRC2
ENSSSCG00000029362	2311.41	-0.42084	0.115268	-3.65095	0.000261269	0.00447391	CHMP2A
ENSSSCG00000033591	633.076	0.623325	0.170805	3.64934	0.000262914	0.00448727	CHD9
ENSSSCG00000040275	1249.45	-0.466318	0.127777	-3.64947	0.000262781	0.00448727	HEBP1
ENSSSCG00000033310	16639.4	-0.389465	0.106814	-3.64621	0.000266134	0.00453477	-
ENSSSCG00000002404	1344.1	0.437392	0.119983	3.64544	0.000266932	0.00454092	SPTLC2
ENSSSCG00000010648	530.657	0.583592	0.1602	3.6429	0.000269579	0.00457844	CCDC186
ENSSSCG00000015590	396.283	0.652516	0.17919	3.64148	0.000271071	0.00459624	FLVCR1
ENSSSCG00000017925	702.914	-0.537182	0.147534	-3.64106	0.000271513	0.00459624	SLC16A11
ENSSSCG00000010116	4015.44	-0.385694	0.105955	-3.64017	0.000272459	0.00460474	SLC25A1
ENSSSCG00000036801	558.176	0.586715	0.161363	3.636	0.000276908	0.00467231	C6orf132
ENSSSCG00000011218	1082.57	0.527674	0.145185	3.6345	0.000278522	0.00469192	SLC4A7
ENSSSCG00000010252	545.448	0.585508	0.161133	3.63369	0.000279397	0.00469903	HKDC1
ENSSSCG00000001835	170.011	1.02924	0.283324	3.63274	0.000280429	0.00470876	ABHD2
ENSSSCG00000014173	442.694	0.650075	0.178979	3.63214	0.000281082	0.0047121	LNPEP
ENSSSCG00000002873	16517.6	-0.300553	0.0827818	-3.63066	0.000282698	0.00473154	GPI
ENSSSCG00000021355	5744.33	-0.426429	0.117546	-3.62775	0.000285906	0.00477754	SOD1
ENSSSCG00000038231	372.842	0.703903	0.194161	3.62536	0.00028856	0.00481412	ABCD4
ENSSSCG00000026517	1634.97	-0.463986	0.12807	-3.62291	0.000291305	0.00485212	CALML4
ENSSSCG00000013510	1444.06	-0.43651	0.120638	-3.61836	0.000296474	0.00493031	UBXN6
ENSSSCG00000002752	472.597	0.794553	0.219658	3.61724	0.000297764	0.00494384	ZFHX3
ENSSSCG00000050244	543.859	0.605279	0.167379	3.61622	0.000298934	0.00495533	-
ENSSSCG00000028794	1914.05	-0.454819	0.125925	-3.61183	0.000304044	0.005032	-
ENSSSCG00000013597	4489.76	-0.409727	0.11352	-3.60929	0.000307032	0.00507337	RPS28
ENSSSCG00000015524	2074.94	0.408417	0.113203	3.60784	0.000308763	0.00509384	FAM20B
ENSSSCG00000001869	164.479	1.08471	0.300842	3.60557	0.00031147	0.00511735	PEAK1
ENSSSCG00000003470	639.1	-0.609498	0.169071	-3.60499	0.00031216	0.00511735	FAM131C
ENSSSCG00000014406	709.393	-0.507826	0.14086	-3.60518	0.000311942	0.00511735	PRELID2
ENSSSCG00000032129	2339.32	-0.420702	0.116667	-3.60599	0.000310967	0.00511735	-
ENSSSCG00000011843	2415.88	0.410344	0.113944	3.60129	0.000316641	0.00517556	PAK2
ENSSSCG00000039506	7098.6	-0.383129	0.106388	-3.60124	0.000316708	0.00517556	-
ENSSSCG00000011760	383.385	0.852266	0.236771	3.59954	0.00031878	0.00520122	TBL1XR1
ENSSSCG00000002040	494.626	-0.620468	0.172449	-3.59798	0.000320699	0.00522432	MRPL52
ENSSSCG00000012075	1186.51	-0.432613	0.120299	-3.59613	0.000322983	0.00524506	FAM3B
ENSSSCG00000013178	1581.15	0.394859	0.109792	3.59641	0.000322637	0.00524506	ZDHHC5
ENSSSCG00000007067	1176.5	0.499063	0.138843	3.59444	0.000325093	0.00527108	JAG1
ENSSSCG00000001441	838.493	0.491998	0.136907	3.59367	0.000326056	0.00527844	-
ENSSSCG00000017357	1148.49	0.430605	0.119903	3.59129	0.000329045	0.00531854	ITGA2B
ENSSSCG00000011317	1816.19	0.435777	0.121427	3.58881	0.000332186	0.00534535	FYCO1
ENSSSCG00000014976	343.291	0.73155	0.203868	3.58836	0.000332764	0.00534535	ARHGAP42
ENSSSCG00000022780	173.537	1.02946	0.286826	3.58916	0.000331747	0.00534535	UGCG
ENSSSCG00000038031	697.566	-0.532706	0.148443	-3.58863	0.000332415	0.00534535	CPSF6
ENSSSCG00000001038	2268.91	-0.389964	0.108785	-3.58471	0.000337452	0.00541228	-
ENSSSCG00000016147	401.588	0.725506	0.202459	3.58347	0.000339058	0.00542127	PIKFYVE
ENSSSCG00000024802	689.927	0.518485	0.144677	3.58374	0.000338712	0.00542127	MACC1
ENSSSCG00000016842	1256.44	0.450678	0.125871	3.58049	0.000342956	0.00547517	NIPBL
ENSSSCG00000017420	909.989	0.482312	0.134852	3.5766	0.000348089	0.00554858	CNP
ENSSSCG00000003653	1743.11	-0.404689	0.113409	-3.5684	0.000359174	0.00568164	NDUFS5
ENSSSCG00000003654	1075	0.513741	0.143964	3.56852	0.000359	0.00568164	MACF1
ENSSSCG00000008499	659.134	0.582992	0.163364	3.56867	0.000358804	0.00568164	STRN
ENSSSCG00000024623	514.314	0.618925	0.173426	3.56882	0.000358588	0.00568164	USP25
ENSSSCG00000031789	2668.16	0.365171	0.102329	3.5686	0.000358893	0.00568164	ACSL5
ENSSSCG00000009850	1047.59	0.5209	0.146087	3.56569	0.000362903	0.00573187	TAOK3
ENSSSCG00000008222	1868.39	-0.409566	0.115013	-3.56105	0.000369371	0.00582518	-
ENSSSCG00000004716	366.285	0.647867	0.181996	3.55979	0.000371146	0.00584429	TMEM62
ENSSSCG00000005830	94.375	-1.24878	0.351165	-3.5561	0.000376407	0.00591814	-
ENSSSCG00000021527	212.854	0.834042	0.235161	3.54669	0.000390098	0.00612413	ATP10B
ENSSSCG00000023331	1227.5	-0.469294	0.132493	-3.54203	0.000397054	0.00622391	UBL5
ENSSSCG00000011708	419.123	0.647392	0.182867	3.54023	0.000399775	0.00625712	TSC22D2
ENSSSCG00000017799	2901.8	0.42723	0.12088	3.53432	0.000408823	0.0063891	CPD
ENSSSCG00000013030	1088.16	-0.494425	0.140046	-3.53045	0.000414858	0.00646584	PRDX5
ENSSSCG00000022649	693.357	1.47174	0.41688	3.53037	0.00041498	0.00646584	SLC7A11
ENSSSCG00000033359	1108.22	-0.482743	0.136773	-3.52953	0.0004163	0.00647667	CUEDC2
ENSSSCG00000032768	2079.58	-0.364973	0.103466	-3.52746	0.00041957	0.00651778	-
ENSSSCG00000010791	1137.68	-0.487392	0.138311	-3.52388	0.00042528	0.00659661	FUOM
ENSSSCG00000025975	358.124	-0.678978	0.192854	-3.52069	0.000430433	0.00666658	FAM83E
ENSSSCG00000014965	643.787	0.51349	0.146108	3.51446	0.000440649	0.00681463	ENDOD1
ENSSSCG00000032723	1852.82	0.398926	0.113671	3.50948	0.000448978	0.00693311	ACER3
ENSSSCG00000012394	1238.96	-0.439671	0.125334	-3.508	0.000451488	0.00696149	GJB1
ENSSSCG00000011862	254.941	0.755048	0.215315	3.50671	0.000453681	0.00698493	MUC13
ENSSSCG00000011720	1605.39	0.375653	0.107146	3.506	0.000454903	0.00699338	MBNL1
ENSSSCG00000038507	4971.38	-0.397794	0.113491	-3.50506	0.000456499	0.00700753	RPS29
ENSSSCG00000001727	3619.8	0.352283	0.10054	3.50391	0.000458473	0.00702744	TNFRSF21
ENSSSCG00000029392	1478.95	0.417489	0.11921	3.50215	0.000461524	0.00706377	HUNK
ENSSSCG00000029430	532.546	0.581121	0.166034	3.50001	0.000465245	0.00711023	IPO13
ENSSSCG00000029637	1078.98	0.481444	0.137571	3.49961	0.000465939	0.00711036	KDM2A
ENSSSCG00000004789	221.571	0.82858	0.237099	3.49466	0.000474668	0.00722759	THBS1
ENSSSCG00000032517	253.186	0.786509	0.225073	3.49446	0.000475013	0.00722759	DMXL2
ENSSSCG00000005466	4307.33	0.387362	0.11097	3.4907	0.000481751	0.00728771	PTBP3
ENSSSCG00000008309	1172.31	-0.449128	0.128667	-3.49063	0.000481877	0.00728771	SPR
ENSSSCG00000009851	7273.53	-0.301406	0.086317	-3.49186	0.000479678	0.00728771	-
ENSSSCG00000010276	618.683	0.685021	0.196264	3.4903	0.000482477	0.00728771	UNC5B
ENSSSCG00000031023	13896.9	0.268699	0.0769732	3.49081	0.000481561	0.00728771	-
ENSSSCG00000003471	1753.42	0.370959	0.106306	3.48953	0.000483869	0.00729812	EPHA2
ENSSSCG00000004945	43503.4	-0.292954	0.0839899	-3.48797	0.000486706	0.00733027	RPL4
ENSSSCG00000026153	2782.28	-0.328764	0.0942801	-3.4871	0.000488296	0.00734355	ACAT1
ENSSSCG00000003707	454.555	0.64551	0.185238	3.48476	0.000492579	0.00739724	NPC1
ENSSSCG00000014177	1289.28	0.457572	0.131429	3.48152	0.00049857	0.00746126	CHD1
ENSSSCG00000020872	792.201	-0.533158	0.153131	-3.48171	0.000498228	0.00746126	-
ENSSSCG00000033952	745.383	-0.601226	0.172702	-3.48129	0.000499	0.00746126	-
ENSSSCG00000000376	804.299	-0.485361	0.139503	-3.47921	0.000502901	0.00750878	SUOX
ENSSSCG00000024260	14236.9	-0.342123	0.0983646	-3.47811	0.000504962	0.00752872	RPL11
ENSSSCG00000039541	3899.81	0.353845	0.10178	3.47655	0.000507901	0.00756167	ANKRD11
ENSSSCG00000025885	387.333	-0.642738	0.184944	-3.47532	0.000510246	0.0075857	ITLN2
ENSSSCG00000008132	427.267	0.607054	0.174703	3.47478	0.000511278	0.00759017	STARD7
ENSSSCG00000012913	2277.5	-0.398772	0.114799	-3.47365	0.000513432	0.00761126	PPP1CA
ENSSSCG00000002954	15085.6	-0.302329	0.0871105	-3.47063	0.000519229	0.00767433	SPINT2
ENSSSCG00000003591	1525.62	0.397841	0.114642	3.47029	0.000519905	0.00767433	PUM1
ENSSSCG00000033033	1164.32	-0.520441	0.149962	-3.47049	0.000519519	0.00767433	TOLLIP
ENSSSCG00000011235	1533.57	0.427198	0.123373	3.46266	0.000534866	0.00788396	UBP1
ENSSSCG00000004470	1616.27	-0.40859	0.118137	-3.45861	0.000542978	0.00798085	HMGN3
ENSSSCG00000006370	924.566	-0.472682	0.136661	-3.45879	0.000542601	0.00798085	TSTD1
ENSSSCG00000026044	3136.29	-0.328681	0.0950462	-3.45812	0.000543958	0.00798394	FDFT1
ENSSSCG00000036102	2892.27	-0.34207	0.0989353	-3.45751	0.000545186	0.00799067	TCF25
ENSSSCG00000008412	1279.61	0.465471	0.134841	3.452	0.000556447	0.00813275	PSME4
ENSSSCG00000038752	1614.88	0.385538	0.111681	3.45213	0.000556179	0.00813275	C6orf62
ENSSSCG00000012893	1518.09	0.391609	0.11347	3.45121	0.000558076	0.00813365	UNC93B1
ENSSSCG00000035045	1122.65	0.464771	0.134664	3.45135	0.000557787	0.00813365	DOCK1
ENSSSCG00000027646	864.831	0.450727	0.130643	3.45008	0.000560417	0.00815631	TIPARP
ENSSSCG00000008466	4245.96	-0.300364	0.0870768	-3.44942	0.000561801	0.008165	COX7A2L
ENSSSCG00000002505	2456.47	0.382172	0.110829	3.4483	0.000564137	0.00818748	PAPOLA
ENSSSCG00000000994	2917.48	-0.357086	0.10361	-3.44644	0.000568019	0.00822083	GMDS
ENSSSCG00000015250	1225.17	0.4208	0.122086	3.44674	0.000567388	0.00822083	ADAMTS15
ENSSSCG00000013906	13096.2	-0.383179	0.111257	-3.4441	0.000572962	0.00828082	-
ENSSSCG00000027293	3186.54	0.358055	0.104022	3.44212	0.000577166	0.00832998	TNPO1
ENSSSCG00000008022	2023.93	-0.381538	0.110969	-3.43823	0.000585539	0.00843908	TELO2
ENSSSCG00000001977	1059.5	0.429512	0.124942	3.4377	0.000586672	0.00844368	STXBP6
ENSSSCG00000011340	1548.23	0.439919	0.128138	3.43317	0.000596562	0.00855227	SMARCC1
ENSSSCG00000033655	1722.32	-0.382372	0.111375	-3.43319	0.000596533	0.00855227	TUBB2B
ENSSSCG00000033697	76020.5	-0.325167	0.0947148	-3.43311	0.000596689	0.00855227	-
ENSSSCG00000002260	46.0383	1.77225	0.516499	3.43127	0.000600756	0.00856325	-
ENSSSCG00000015664	216.65	0.801372	0.23348	3.43229	0.000598509	0.00856325	-
ENSSSCG00000016893	1580.18	-0.430197	0.125349	-3.432	0.000599142	0.00856325	NDUFS4
ENSSSCG00000027525	5726.4	0.311083	0.0906594	3.43134	0.000600617	0.00856325	DHCR24
ENSSSCG00000011420	1277.3	0.428077	0.124827	3.42938	0.000604969	0.00861148	RBM15B
ENSSSCG00000007625	2376.21	-0.410595	0.119768	-3.42826	0.00060746	0.00863509	ARPC1B
ENSSSCG00000025049	519.961	0.579968	0.169333	3.42501	0.00061478	0.00872718	CYBRD1
ENSSSCG00000014081	387.966	0.660239	0.192924	3.42228	0.000620981	0.00880316	CERT1
ENSSSCG00000008372	1002.67	0.458709	0.13422	3.4176	0.000631749	0.00893294	EHBP1
ENSSSCG00000037030	19354.7	-0.264218	0.077312	-3.41756	0.000631857	0.00893294	-
ENSSSCG00000005207	1117.78	0.415624	0.121774	3.41307	0.000642349	0.00905741	ERMP1
ENSSSCG00000035430	194.152	-0.863657	0.253046	-3.41305	0.000642407	0.00905741	YPEL3
ENSSSCG00000002474	109.024	1.11618	0.327418	3.40904	0.000651926	0.00916672	PPP4R4
ENSSSCG00000011033	634.381	-0.531967	0.156031	-3.40937	0.000651141	0.00916672	VIM
ENSSSCG00000032996	5861.54	0.316935	0.092985	3.40845	0.000653322	0.00917391	SLC7A5
ENSSSCG00000006508	1276.83	0.448827	0.131769	3.40615	0.00065885	0.00923903	ASH1L
ENSSSCG00000014019	696.68	0.530335	0.155861	3.40262	0.000667437	0.00933423	MAML1
ENSSSCG00000022820	1359.91	-0.440354	0.129412	-3.40274	0.000667136	0.00933423	-
ENSSSCG00000004673	506.943	0.556719	0.163663	3.40162	0.000669879	0.00935577	SLC28A2
ENSSSCG00000014434	191.185	0.829436	0.243938	3.4002	0.000673373	0.00939192	IL17B
ENSSSCG00000003434	1157.68	0.40117	0.118064	3.39791	0.000679019	0.00945796	MFN2
ENSSSCG00000017504	1587.77	0.383313	0.113121	3.38851	0.000702734	0.00977517	CDK12
ENSSSCG00000008245	21694.4	-0.374742	0.110623	-3.38756	0.000705173	0.00979595	TMSB10
ENSSSCG00000025910	926.089	-0.440616	0.130162	-3.38514	0.000711412	0.00986942	ZNF277
ENSSSCG00000029785	9843.26	-0.333876	0.0986974	-3.38282	0.000717454	0.00993995	RPS9
