# Supplementary material for: Long-Term Expansion of Porcine Intestinal Organoids Serves as an in vitro Model for Swine Enteric Coronavirus Infection
Source: Front Microbiol. 2022 Mar 14;13:865336. doi: 10.3389/fmicb.2022.865336 (PMC8967161; doi:10.3389/fmicb.2022.865336)
Supplement: Supplementary file 4 [file Table_4.XLSX]

## Sheet: Table S4. The differentially ex
Gene_ID	baseMean	log2FoldChange	lfcSE	stat	pvalue	padj	Name
ENSSSCG00000009881	3435.69	4.49979	0.128977	34.8882	1.12e-266	1.49e-262	OAS2
ENSSSCG00000011862	2091.34	4.34126	0.130371	33.2992	3.96e-243	2.64e-239	MUC13
ENSSSCG00000009720	2004.79	4.54363	0.140569	32.3231	3.31e-229	1.47e-225	DDX60
ENSSSCG00000005943	1585.78	3.63969	0.128082	28.4169	1.25e-177	4.17e-174	ST3GAL1
ENSSSCG00000038031	2898.46	2.5328	0.0981996	25.7924	1.08e-146	2.88e-143	CPSF6
ENSSSCG00000021712	904.839	4.29703	0.175037	24.5493	4.4e-133	9.77e-130	HERC6
ENSSSCG00000012077	2648.87	3.02236	0.131076	23.058	1.22e-117	2.33e-114	MX1
ENSSSCG00000027660	904.331	3.74874	0.166667	22.4923	4.94e-112	8.22e-109	IFI44L
ENSSSCG00000010451	675.66	5.53637	0.251373	22.0245	1.68e-107	2.48e-104	IFIT2
ENSSSCG00000033414	1805.58	2.65541	0.122927	21.6016	1.74e-103	2.31e-100	-
ENSSSCG00000003763	731.524	4.04831	0.191174	21.176	1.59e-99	1.93e-96	IFI44
ENSSSCG00000008595	978.376	3.1685	0.152333	20.7998	4.34e-96	4.82e-93	APOB
ENSSSCG00000026605	33854.3	-1.81722	0.0874087	-20.7899	5.34e-96	5.47e-93	BPI
ENSSSCG00000016746	2407.81	2.10883	0.101952	20.6846	4.77e-95	4.54e-92	NPC1L1
ENSSSCG00000017507	1236.91	2.54243	0.124243	20.4634	4.56e-93	4.05e-90	-
ENSSSCG00000008496	2188.57	2.95613	0.146069	20.2379	4.54e-91	3.78e-88	EIF2AK2
ENSSSCG00000014985	12075.9	1.82586	0.0911295	20.0359	2.68e-89	2.1e-86	MMP3
ENSSSCG00000028814	688.908	-3.3098	0.1673	-19.7836	4.12e-87	3.05e-84	SOD3
ENSSSCG00000011037	528.168	3.78578	0.193682	19.5463	4.43e-85	3.11e-82	TMEM236
ENSSSCG00000039745	2203.21	-2.21684	0.113452	-19.5398	5.04e-85	3.35e-82	HMOX1
ENSSSCG00000010893	6148.01	1.69222	0.0874303	19.355	1.85e-83	1.17e-80	-
ENSSSCG00000027607	2917.24	-1.91452	0.0996107	-19.22	2.52e-82	1.52e-79	IER3
ENSSSCG00000017146	1342.97	2.49464	0.13004	19.1836	5.07e-82	2.94e-79	-
ENSSSCG00000025071	1212.46	2.72063	0.142659	19.0709	4.41e-81	2.45e-78	BTNL2
ENSSSCG00000009216	2189.57	-1.95994	0.103412	-18.9527	4.2e-80	2.24e-77	SPP1
ENSSSCG00000030108	1017.57	2.60238	0.138455	18.7959	8.16e-79	4.18e-76	ZNFX1
ENSSSCG00000037272	878.051	2.93726	0.15727	18.6765	7.68e-78	3.79e-75	FABP2
ENSSSCG00000006717	6296.11	-1.87637	0.101379	-18.5085	1.76e-76	8.39e-74	PHGDH
ENSSSCG00000006106	2879.96	2.00402	0.11107	18.0429	8.98e-73	4.12e-70	CDH17
ENSSSCG00000031888	12879	-1.72986	0.0974893	-17.7441	1.92e-70	8.51e-68	DDIT4
ENSSSCG00000035297	1780.58	2.74036	0.15478	17.7049	3.84e-70	1.65e-67	ISG12(A)
ENSSSCG00000010607	6935.81	1.51471	0.0863427	17.543	6.72e-69	2.8e-66	COL17A1
ENSSSCG00000017459	12285.6	1.59738	0.0911245	17.5297	8.51e-69	3.43e-66	KRT20
ENSSSCG00000005037	3971.94	1.61422	0.092847	17.3858	1.06e-67	4.14e-65	ERO1A
ENSSSCG00000020927	396.19	4.18871	0.242249	17.2909	5.51e-67	2.1e-64	SLC2A2
ENSSSCG00000009179	867.015	2.56723	0.150859	17.0174	6.11e-65	2.26e-62	MTTP
ENSSSCG00000046640	368.995	4.22448	0.248495	17.0002	8.18e-65	2.95e-62	OAS1
ENSSSCG00000007314	1682.86	2.07486	0.122883	16.8849	5.82e-64	2.04e-61	-
ENSSSCG00000026196	2063.08	1.91075	0.113762	16.796	2.61e-63	8.92e-61	FAM13A
ENSSSCG00000000207	371.233	6.17759	0.368063	16.7841	3.19e-63	1.06e-60	-
ENSSSCG00000012076	547.959	3.29471	0.196372	16.7779	3.54e-63	1.15e-60	MX2
ENSSSCG00000007508	374.816	3.91679	0.234222	16.7226	8.98e-63	2.85e-60	ZBP1
ENSSSCG00000023333	13066.3	-1.62702	0.0986776	-16.4883	4.45e-61	1.38e-58	FCN2
ENSSSCG00000015894	952.869	2.28328	0.139155	16.4082	1.67e-60	5.06e-58	DPP4
ENSSSCG00000008647	336.53	4.59122	0.281472	16.3115	8.18e-60	2.42e-57	CMPK2
ENSSSCG00000003709	1172.86	1.99639	0.123116	16.2156	3.92e-59	1.13e-56	LAMA3
ENSSSCG00000023320	675.514	2.57623	0.159254	16.1768	7.35e-59	2.08e-56	CYP3A29
ENSSSCG00000032715	1402.38	2.05049	0.12771	16.0558	5.2e-58	1.44e-55	CERS6
ENSSSCG00000008648	1336.17	6.31863	0.395227	15.9874	1.57e-57	4.26e-55	RSAD2
ENSSSCG00000011962	1159.43	1.95516	0.123734	15.8014	3.04e-56	8.11e-54	ADGRG7
ENSSSCG00000017696	1113.45	2.32435	0.14942	15.5558	1.45e-54	3.8e-52	C17orf78
ENSSSCG00000016502	630.76	2.59065	0.167286	15.4864	4.29e-54	1.1e-51	PARP12
ENSSSCG00000023379	402.67	3.64037	0.235964	15.4276	1.07e-53	2.68e-51	UBE2L6
ENSSSCG00000030548	1516.16	2.02189	0.131156	15.4159	1.28e-53	3.16e-51	HERC5
ENSSSCG00000039095	2734.95	1.57352	0.102211	15.3949	1.77e-53	4.29e-51	-
ENSSSCG00000031773	3151.39	1.53441	0.0999856	15.3463	3.75e-53	8.92e-51	-
ENSSSCG00000031262	7541.64	1.32308	0.0864946	15.2966	8.05e-53	1.88e-50	TXNIP
ENSSSCG00000013117	782.441	-2.22667	0.145581	-15.2951	8.25e-53	1.89e-50	CBLIF
ENSSSCG00000014565	312.343	4.27912	0.281408	15.2061	3.22e-52	7.27e-50	-
ENSSSCG00000025993	2950.47	1.50881	0.0993537	15.1862	4.36e-52	9.69e-50	SGPP2
ENSSSCG00000016057	5413.96	1.30523	0.0870422	14.9953	7.88e-51	1.72e-48	STAT1
ENSSSCG00000016487	1902.7	1.79599	0.120386	14.9186	2.5e-50	5.36e-48	MGAM2
ENSSSCG00000012363	3450.05	1.48896	0.0998173	14.9168	2.56e-50	5.42e-48	HEPH
ENSSSCG00000034511	366.564	-3.40552	0.22895	-14.8745	4.83e-50	1e-47	SPINK1
ENSSSCG00000013335	2800.36	1.6903	0.114451	14.7687	2.33e-49	4.78e-47	LGR4
ENSSSCG00000037572	285.02	3.85599	0.262082	14.7129	5.32e-49	1.07e-46	EPSTI1
ENSSSCG00000040934	607.013	-2.45696	0.167123	-14.7016	6.3e-49	1.25e-46	ISX
ENSSSCG00000010252	1103.43	1.9603	0.133539	14.6795	8.72e-49	1.71e-46	HKDC1
ENSSSCG00000020906	312.268	3.43767	0.234299	14.6721	9.72e-49	1.88e-46	GHSR
ENSSSCG00000005944	7451.93	1.22804	0.0840964	14.6028	2.7e-48	5.13e-46	NDRG1
ENSSSCG00000033507	944.489	-2.44214	0.167561	-14.5746	4.07e-48	7.64e-46	ASCL2
ENSSSCG00000002355	4031.17	1.47387	0.102453	14.3859	6.34e-47	1.17e-44	ENTPD5
ENSSSCG00000027372	346.004	3.12937	0.218772	14.3043	2.06e-46	3.76e-44	SAMD9
ENSSSCG00000008138	2775.97	1.46586	0.102989	14.2332	5.7e-46	1.03e-43	GCC2
ENSSSCG00000011239	542.791	2.43048	0.17189	14.1398	2.16e-45	3.84e-43	TRANK1
ENSSSCG00000001963	7166.45	1.19819	0.0851971	14.0638	6.34e-45	1.11e-42	EGLN3
ENSSSCG00000022261	706.112	2.45347	0.175158	14.0072	1.41e-44	2.44e-42	-
ENSSSCG00000013147	319.374	3.09128	0.223002	13.8621	1.07e-43	1.84e-41	FAM111B
ENSSSCG00000035281	1257.98	1.98121	0.142935	13.8609	1.09e-43	1.84e-41	ZNF292
ENSSSCG00000015549	787.588	1.99399	0.143986	13.8485	1.3e-43	2.16e-41	RNASEL
ENSSSCG00000007501	1169.96	-1.75555	0.126906	-13.8334	1.6e-43	2.64e-41	BMP7
ENSSSCG00000008773	5201.94	1.21063	0.0880535	13.7488	5.18e-43	8.41e-41	PGM2
ENSSSCG00000011882	3070.25	1.56641	0.113941	13.7475	5.27e-43	8.46e-41	GOLGB1
ENSSSCG00000017752	5714.25	1.34356	0.0983539	13.6604	1.75e-42	2.76e-40	WSB1
ENSSSCG00000033655	1319.74	-1.70083	0.124511	-13.66	1.76e-42	2.76e-40	TUBB2B
ENSSSCG00000014170	4096.33	1.34248	0.098382	13.6456	2.14e-42	3.32e-40	CAST
ENSSSCG00000012000	1752.18	1.51531	0.111276	13.6176	3.15e-42	4.82e-40	GBE1
ENSSSCG00000006762	1164.29	1.67341	0.123075	13.5967	4.19e-42	6.34e-40	AP4B1
ENSSSCG00000006702	1625.9	1.51826	0.111759	13.5852	4.9e-42	7.34e-40	FMO5
ENSSSCG00000035121	443.098	-2.62568	0.194187	-13.5214	1.17e-41	1.73e-39	RHBG
ENSSSCG00000030269	298.754	7.02689	0.519718	13.5206	1.18e-41	1.73e-39	-
ENSSSCG00000040035	6252.87	1.16367	0.0864803	13.4559	2.84e-41	4.11e-39	-
ENSSSCG00000020837	2433.36	1.36929	0.102398	13.3722	8.8e-41	1.26e-38	-
ENSSSCG00000001499	1317.02	1.64853	0.123772	13.3191	1.79e-40	2.54e-38	DST
ENSSSCG00000011874	427.328	2.48649	0.186935	13.3014	2.27e-40	3.19e-38	PARP14
ENSSSCG00000015923	575.423	2.15384	0.162493	13.255	4.22e-40	5.86e-38	NOSTRIN
ENSSSCG00000024802	1210.09	1.6426	0.124268	13.2182	6.89e-40	9.46e-38	MACC1
ENSSSCG00000035649	286.162	-3.00768	0.228877	-13.1411	1.92e-39	2.6e-37	-
ENSSSCG00000010292	3402.29	1.26899	0.0970237	13.0791	4.33e-39	5.83e-37	P4HA1
ENSSSCG00000020663	1317.44	1.68132	0.128716	13.0623	5.41e-39	7.2e-37	KMT2C
ENSSSCG00000014173	844.532	1.90346	0.147315	12.921	3.42e-38	4.52e-36	LNPEP
ENSSSCG00000000413	753.928	1.84034	0.142652	12.9009	4.45e-38	5.81e-36	MYO1A
ENSSSCG00000010452	1440.18	5.98122	0.464247	12.8837	5.56e-38	7.19e-36	IFIT1
ENSSSCG00000024800	2957.67	1.39415	0.108237	12.8805	5.8e-38	7.43e-36	DSC2
ENSSSCG00000034639	224.591	4.1422	0.32216	12.8576	7.8e-38	9.9e-36	MGAM
ENSSSCG00000001447	648.323	2.07218	0.162156	12.7789	2.15e-37	2.7e-35	-
ENSSSCG00000003343	1476.49	-1.54251	0.120955	-12.7528	3.01e-37	3.75e-35	ATAD3A
ENSSSCG00000027515	10647.3	1.24843	0.0981431	12.7205	4.55e-37	5.61e-35	-
ENSSSCG00000039252	897.83	-1.70012	0.133998	-12.6877	6.92e-37	8.46e-35	TCN1
ENSSSCG00000024351	1590.86	1.46037	0.115333	12.6621	9.59e-37	1.16e-34	MET
ENSSSCG00000015897	383.134	2.67653	0.212369	12.6032	2.03e-36	2.43e-34	IFIH1
ENSSSCG00000034242	3959.82	1.19958	0.0955467	12.5549	3.74e-36	4.45e-34	HNF4G
ENSSSCG00000016501	1688.44	1.59748	0.127322	12.5468	4.14e-36	4.88e-34	KDM7A
ENSSSCG00000040707	1150.9	1.61466	0.128747	12.5414	4.43e-36	5.18e-34	-
ENSSSCG00000016887	1584.17	1.85817	0.148301	12.5297	5.14e-36	5.95e-34	ITGA2
ENSSSCG00000032367	1861.62	-1.78385	0.142608	-12.5088	6.69e-36	7.68e-34	CEBPD
ENSSSCG00000009505	946.708	1.67671	0.134076	12.5057	6.95e-36	7.91e-34	MBNL2
ENSSSCG00000000133	3780.26	-1.39176	0.111858	-12.4422	1.54e-35	1.74e-33	TST
ENSSSCG00000011147	4214.51	-1.18866	0.0956562	-12.4264	1.88e-35	2.11e-33	AKR1C2
ENSSSCG00000010437	328.481	2.58503	0.208427	12.4026	2.53e-35	2.81e-33	PAPSS2
ENSSSCG00000016810	252.977	3.15872	0.254819	12.3959	2.75e-35	3.03e-33	-
ENSSSCG00000012147	8048.07	-1.45047	0.117776	-12.3156	7.47e-35	8.16e-33	S100G
ENSSSCG00000011750	809.733	1.79531	0.146023	12.2947	9.67e-35	1.05e-32	PLD1
ENSSSCG00000033333	294.435	2.8536	0.233115	12.2411	1.87e-34	2.01e-32	FER1L6
ENSSSCG00000040608	1261.65	-1.47257	0.120314	-12.2394	1.91e-34	2.04e-32	AKR1B1
ENSSSCG00000034723	2370.67	-1.39878	0.114448	-12.2219	2.37e-34	2.51e-32	PYCR1
ENSSSCG00000013900	2426.86	-1.23804	0.101378	-12.2121	2.68e-34	2.81e-32	-
ENSSSCG00000010540	734.678	1.84775	0.151473	12.1986	3.16e-34	3.29e-32	ENTPD7
ENSSSCG00000017614	2302.79	1.26476	0.103707	12.1954	3.29e-34	3.4e-32	TRIM25
ENSSSCG00000003069	1723.75	-1.4161	0.116169	-12.1899	3.52e-34	3.6e-32	KCNN4
ENSSSCG00000001984	1487.65	1.37495	0.113435	12.1211	8.17e-34	8.31e-32	KHNYN
ENSSSCG00000009090	1060.58	1.81412	0.149842	12.1069	9.71e-34	9.8e-32	KIAA1109
ENSSSCG00000010226	1726.38	1.51219	0.125022	12.0954	1.12e-33	1.12e-31	JMJD1C
ENSSSCG00000004921	4588.16	1.2852	0.106402	12.0787	1.37e-33	1.36e-31	ATP8B1
ENSSSCG00000027529	1800.35	1.39875	0.11604	12.054	1.85e-33	1.82e-31	BIRC2
ENSSSCG00000010648	952.803	1.73878	0.144356	12.0451	2.06e-33	2.02e-31	CCDC186
ENSSSCG00000031538	788.23	-1.76506	0.146789	-12.0244	2.64e-33	2.57e-31	RNASE4
ENSSSCG00000015010	495.296	2.09581	0.174401	12.0172	2.89e-33	2.79e-31	EXPH5
ENSSSCG00000012784	2569.04	-1.54587	0.12885	-11.9974	3.67e-33	3.51e-31	SSR4
ENSSSCG00000017886	166.594	4.99721	0.417345	11.9738	4.87e-33	4.64e-31	FBXO39
ENSSSCG00000021825	4022.95	-1.31014	0.10953	-11.9615	5.65e-33	5.34e-31	RPS21
ENSSSCG00000015657	5693.17	1.09757	0.0919254	11.9398	7.34e-33	6.89e-31	PIGR
ENSSSCG00000024974	20008.8	-1.17037	0.0981434	-11.9251	8.76e-33	8.16e-31	-
ENSSSCG00000003189	6974.3	-1.13868	0.0958798	-11.8761	1.58e-32	1.46e-30	PRMT1
ENSSSCG00000016247	12875.8	1.0598	0.0896695	11.8189	3.12e-32	2.84e-30	TM4SF20
ENSSSCG00000028465	1946.29	-1.25408	0.106106	-11.8191	3.11e-32	2.84e-30	ELAC2
ENSSSCG00000038300	1366.95	1.47034	0.124915	11.7707	5.52e-32	5.01e-30	ALDOB
ENSSSCG00000038966	5463	-1.10801	0.0941932	-11.7631	6.05e-32	5.44e-30	KRT7
ENSSSCG00000005678	818.918	-1.78197	0.152159	-11.7112	1.12e-31	9.99e-30	NTMT1
ENSSSCG00000012251	2290.88	1.36564	0.11667	11.7051	1.2e-31	1.07e-29	USP9X
ENSSSCG00000010568	1941.16	-1.34158	0.114877	-11.6784	1.64e-31	1.45e-29	NPM3
ENSSSCG00000039874	191.533	3.46586	0.296907	11.6732	1.75e-31	1.53e-29	CCL26
ENSSSCG00000004434	1513.79	1.45805	0.125147	11.6507	2.28e-31	1.98e-29	FRK
ENSSSCG00000034570	570.158	2.40435	0.206905	11.6205	3.24e-31	2.8e-29	IFI6
ENSSSCG00000014031	4874.07	-1.02006	0.0878467	-11.6119	3.59e-31	3.08e-29	-
ENSSSCG00000010606	1997.75	1.53576	0.132486	11.5919	4.53e-31	3.87e-29	SLK
ENSSSCG00000035081	246.332	2.78749	0.240804	11.5758	5.47e-31	4.64e-29	CCDC106
ENSSSCG00000005267	5330	1.02851	0.0890189	11.5539	7.06e-31	5.95e-29	ANXA1
ENSSSCG00000038521	792.174	-1.63484	0.141909	-11.5204	1.04e-30	8.73e-29	CHAC1
ENSSSCG00000006933	646.109	1.99172	0.173448	11.4831	1.6e-30	1.33e-28	CLCA1
ENSSSCG00000021610	1173.73	-1.41433	0.123168	-11.4829	1.61e-30	1.33e-28	CHPF
ENSSSCG00000000804	3103.98	1.16189	0.101378	11.461	2.07e-30	1.7e-28	ANO6
ENSSSCG00000012262	624.633	1.79163	0.156611	11.44	2.64e-30	2.16e-28	-
ENSSSCG00000024666	768.209	-1.85664	0.162769	-11.4066	3.88e-30	3.15e-28	-
ENSSSCG00000027387	258.026	2.91944	0.255962	11.4057	3.91e-30	3.16e-28	MS4A12
ENSSSCG00000008153	499.532	1.97579	0.173647	11.3782	5.37e-30	4.31e-28	SLC9A2
ENSSSCG00000036723	3298.49	1.231	0.108223	11.3747	5.59e-30	4.46e-28	EMP1
ENSSSCG00000032996	4016.99	-1.0387	0.0915248	-11.3489	7.51e-30	5.96e-28	SLC7A5
ENSSSCG00000012380	165.685	4.03219	0.355632	11.3381	8.5e-30	6.7e-28	P2RY4
ENSSSCG00000022081	422.721	2.04154	0.180093	11.3361	8.7e-30	6.82e-28	PHLDB2
ENSSSCG00000039591	2059.97	1.17134	0.103334	11.3355	8.75e-30	6.82e-28	SERINC3
ENSSSCG00000011440	1094.77	1.39506	0.123431	11.3023	1.28e-29	9.9e-28	SEMA3G
ENSSSCG00000032269	5998.33	1.0362	0.0918631	11.2798	1.65e-29	1.27e-27	LIMA1
ENSSSCG00000031518	1216.91	1.37353	0.122	11.2584	2.11e-29	1.61e-27	STARD4
ENSSSCG00000001814	5912.86	1.07754	0.095823	11.2451	2.45e-29	1.85e-27	IQGAP1
ENSSSCG00000015955	6866.98	1.05927	0.0941956	11.2454	2.44e-29	1.85e-27	ITGA6
ENSSSCG00000010952	926.151	1.47709	0.131766	11.21	3.64e-29	2.74e-27	TUT7
ENSSSCG00000030546	9373.38	-1.09201	0.0974172	-11.2097	3.66e-29	2.74e-27	HSD11B1L
ENSSSCG00000000034	4495.25	-1.00098	0.0893893	-11.198	4.17e-29	3.1e-27	TTLL12
ENSSSCG00000008061	2164.67	-1.35259	0.121107	-11.1686	5.81e-29	4.3e-27	ELOB
ENSSSCG00000039758	472.997	1.96614	0.176119	11.1637	6.14e-29	4.52e-27	-
ENSSSCG00000038308	4954.4	-1.11209	0.0997163	-11.1526	6.96e-29	5.09e-27	RANBP1
ENSSSCG00000051368	1136.62	1.44056	0.129189	11.1508	7.1e-29	5.17e-27	CA9
ENSSSCG00000026812	1729.82	-1.34071	0.120277	-11.1468	7.42e-29	5.37e-27	EMG1
ENSSSCG00000022301	2126.81	-1.31949	0.118418	-11.1427	7.77e-29	5.58e-27	EIF4EBP1
ENSSSCG00000034151	2679.82	-1.18795	0.106614	-11.1425	7.79e-29	5.58e-27	RNPEP
ENSSSCG00000005375	3053.39	1.06258	0.0955727	11.118	1.03e-28	7.31e-27	CORO2A
ENSSSCG00000030167	2709.35	-1.25273	0.112683	-11.1173	1.03e-28	7.33e-27	SLC25A39
ENSSSCG00000032242	15820.3	-0.945835	0.0850838	-11.1165	1.04e-28	7.35e-27	-
ENSSSCG00000003973	1489.26	-1.24267	0.111818	-11.1133	1.08e-28	7.58e-27	CTPS1
ENSSSCG00000023174	772.027	1.57948	0.142171	11.1097	1.13e-28	7.85e-27	USP53
ENSSSCG00000027827	4370.73	-1.24617	0.11227	-11.0997	1.26e-28	8.69e-27	GALE
ENSSSCG00000040352	1921.45	-1.28826	0.116061	-11.0998	1.26e-28	8.69e-27	DUS1L
ENSSSCG00000032763	1750.41	-1.39554	0.125735	-11.099	1.27e-28	8.71e-27	PYCR3
ENSSSCG00000017448	50578.2	-1.01124	0.0913272	-11.0727	1.7e-28	1.16e-26	-
ENSSSCG00000007850	879.246	1.5635	0.14123	11.0705	1.74e-28	1.19e-26	ANKS4B
ENSSSCG00000030271	152.043	6.03051	0.546998	11.0247	2.9e-28	1.96e-26	GSTO2
ENSSSCG00000040184	5919.38	1.01797	0.0923816	11.0192	3.09e-28	2.08e-26	LMO7
ENSSSCG00000015808	2124.35	1.44429	0.131083	11.0181	3.13e-28	2.09e-26	ADAM9
ENSSSCG00000027157	1601.55	1.31244	0.119177	11.0125	3.33e-28	2.22e-26	SLC40A1
ENSSSCG00000011848	5134.59	1.01191	0.091974	11.0022	3.73e-28	2.47e-26	TFRC
ENSSSCG00000008629	2437.81	1.50311	0.137149	10.9597	5.97e-28	3.94e-26	ROCK2
ENSSSCG00000040793	4060.24	-1.14439	0.104458	-10.9555	6.25e-28	4.1e-26	CTSD
ENSSSCG00000037594	2531.7	1.0959	0.100069	10.9514	6.54e-28	4.27e-26	PNISR
ENSSSCG00000025108	2858.52	-1.12668	0.103051	-10.9332	8e-28	5.2e-26	G6PD
ENSSSCG00000035212	1398.19	1.25569	0.11498	10.921	9.15e-28	5.92e-26	KLF6
ENSSSCG00000014853	1648.28	-1.22919	0.112783	-10.8987	1.17e-27	7.52e-26	GDPD5
ENSSSCG00000032655	1735.75	-1.26503	0.116201	-10.8866	1.34e-27	8.56e-26	ALYREF
ENSSSCG00000039336	1868.82	1.1763	0.108078	10.8838	1.38e-27	8.78e-26	GNA13
ENSSSCG00000017203	1493.71	-1.37669	0.126664	-10.8689	1.62e-27	1.03e-25	GALK1
ENSSSCG00000028905	1263.09	1.61573	0.148997	10.844	2.13e-27	1.34e-25	TNIK
ENSSSCG00000035243	1023.24	1.58427	0.146146	10.8403	2.22e-27	1.39e-25	RAB27B
ENSSSCG00000002825	3352.77	1.23569	0.11412	10.828	2.54e-27	1.58e-25	-
ENSSSCG00000022614	478.571	2.01223	0.185832	10.8282	2.53e-27	1.58e-25	DQX1
ENSSSCG00000045508	1153.86	1.41381	0.130632	10.8228	2.68e-27	1.66e-25	CCDC180
ENSSSCG00000014445	2297.65	-1.1226	0.103928	-10.8018	3.38e-27	2.08e-25	CDX1
ENSSSCG00000023603	527.472	-1.80045	0.166688	-10.8013	3.4e-27	2.08e-25	UBALD1
ENSSSCG00000037016	1675.36	-1.18864	0.110079	-10.7981	3.51e-27	2.15e-25	ID1
ENSSSCG00000025028	1628.72	1.20912	0.112041	10.7917	3.77e-27	2.29e-25	XIAP
ENSSSCG00000039390	4993.12	-0.94577	0.0877285	-10.7807	4.25e-27	2.57e-25	EIF3B
ENSSSCG00000015310	1882.98	1.48174	0.137659	10.7638	5.1e-27	3.07e-25	AKAP9
ENSSSCG00000014988	998.752	1.43005	0.132897	10.7605	5.29e-27	3.17e-25	MMP13
ENSSSCG00000014406	1428.85	1.21034	0.112542	10.7546	5.64e-27	3.37e-25	PRELID2
ENSSSCG00000026940	553.369	1.87828	0.174703	10.7512	5.85e-27	3.48e-25	CASP10
ENSSSCG00000006693	397.415	2.12763	0.19818	10.7359	6.91e-27	4.09e-25	PDZK1
ENSSSCG00000000634	572.304	1.68677	0.1574	10.7165	8.52e-27	5.02e-25	STYK1
ENSSSCG00000020976	1666.38	-1.31918	0.123219	-10.706	9.54e-27	5.6e-25	CSRP1
ENSSSCG00000032765	1358.93	1.4226	0.132887	10.7054	9.6e-27	5.61e-25	-
ENSSSCG00000033591	1040.17	1.60274	0.149725	10.7046	9.69e-27	5.64e-25	CHD9
ENSSSCG00000003134	1041.99	-1.44638	0.135135	-10.7032	9.83e-27	5.69e-25	GRWD1
ENSSSCG00000016067	815.32	1.58862	0.148458	10.7008	1.01e-26	5.82e-25	STK17B
ENSSSCG00000038950	2787.56	-1.04243	0.0975557	-10.6855	1.19e-26	6.83e-25	VARS1
ENSSSCG00000011284	1719.8	1.53956	0.144329	10.6671	1.45e-26	8.3e-25	NKTR
ENSSSCG00000006848	3393.68	1.04279	0.0978912	10.6526	1.7e-26	9.66e-25	SLC25A24
ENSSSCG00000021956	200.222	2.85905	0.269071	10.6257	2.26e-26	1.28e-24	LY75
ENSSSCG00000032106	803.131	-1.53031	0.1441	-10.6198	2.41e-26	1.36e-24	SURF6
ENSSSCG00000013468	1751.75	-1.22418	0.115659	-10.5844	3.52e-26	1.98e-24	THOP1
ENSSSCG00000017172	745.274	1.50233	0.141974	10.5817	3.62e-26	2.03e-24	ST6GALNAC1
ENSSSCG00000004138	717.654	1.5184	0.143523	10.5795	3.71e-26	2.07e-24	HIVEP2
ENSSSCG00000013745	1448.32	-1.26785	0.119886	-10.5755	3.87e-26	2.15e-24	FARSA
ENSSSCG00000001641	1015.87	1.40042	0.132507	10.5687	4.16e-26	2.3e-24	UBR2
ENSSSCG00000036792	129.94	4.10907	0.389345	10.5538	4.88e-26	2.69e-24	-
ENSSSCG00000049515	1082.25	-1.5017	0.142309	-10.5524	4.95e-26	2.72e-24	-
ENSSSCG00000015930	420.971	2.24309	0.212696	10.546	5.3e-26	2.89e-24	DHRS9
ENSSSCG00000016140	2828.82	1.28807	0.122292	10.5328	6.1e-26	3.32e-24	FZD5
ENSSSCG00000018055	587.268	-1.84808	0.175533	-10.5284	6.39e-26	3.46e-24	-
ENSSSCG00000036015	498.092	-1.85469	0.176286	-10.5209	6.92e-26	3.73e-24	TSSC4
ENSSSCG00000005134	196.323	-2.823	0.268342	-10.5201	6.98e-26	3.75e-24	P14ARF
ENSSSCG00000008826	617.859	1.71325	0.163011	10.51	7.77e-26	4.16e-24	FRYL
ENSSSCG00000007803	4982.97	-1.04329	0.0993004	-10.5064	8.07e-26	4.3e-24	TUFM
ENSSSCG00000014055	1719.67	1.17829	0.112355	10.4872	9.89e-26	5.25e-24	CDHR2
ENSSSCG00000003105	2972.98	-1.01245	0.0965572	-10.4855	1.01e-25	5.31e-24	SLC1A5
ENSSSCG00000003543	1486.86	1.20413	0.114839	10.4854	1.01e-25	5.31e-24	NIPAL3
ENSSSCG00000034569	851.232	1.6494	0.157343	10.4828	1.04e-25	5.41e-24	OBSCN
ENSSSCG00000036595	1457.62	-1.27705	0.12182	-10.4831	1.03e-25	5.41e-24	-
ENSSSCG00000017900	3867.66	-0.950641	0.0907071	-10.4803	1.06e-25	5.54e-24	KIF1C
ENSSSCG00000002495	643.064	1.58802	0.151596	10.4754	1.12e-25	5.81e-24	SYNE3
ENSSSCG00000040524	1663.54	-1.17428	0.112111	-10.4743	1.13e-25	5.86e-24	ISYNA1
ENSSSCG00000035634	460.868	2.12787	0.203233	10.4701	1.19e-25	6.1e-24	PLSCR1
ENSSSCG00000040735	524.974	1.94506	0.185958	10.4597	1.32e-25	6.78e-24	DDAH1
ENSSSCG00000039235	1404.04	-1.21081	0.115811	-10.455	1.39e-25	7.1e-24	PSMC4
ENSSSCG00000017014	1657.25	1.35798	0.129935	10.4512	1.45e-25	7.36e-24	PANK3
ENSSSCG00000022128	1107.43	1.34527	0.128779	10.4464	1.52e-25	7.71e-24	-
ENSSSCG00000016263	580.355	1.64172	0.157277	10.4384	1.66e-25	8.35e-24	-
ENSSSCG00000003089	2444.56	-1.20106	0.115102	-10.4348	1.72e-25	8.65e-24	TOMM40
ENSSSCG00000004275	1189.75	1.40414	0.134637	10.4291	1.83e-25	9.15e-24	FAM135A
ENSSSCG00000022724	1814.89	1.11034	0.106655	10.4106	2.22e-25	1.11e-23	-
ENSSSCG00000003654	1640.95	1.3693	0.131545	10.4094	2.25e-25	1.12e-23	MACF1
ENSSSCG00000022912	661.431	1.57757	0.151681	10.4006	2.46e-25	1.22e-23	NT5C3A
ENSSSCG00000005282	2444.58	1.22112	0.117437	10.3981	2.53e-25	1.25e-23	VPS13A
ENSSSCG00000006572	550.954	1.66271	0.160084	10.3865	2.86e-25	1.4e-23	NPR1
ENSSSCG00000017727	3231.72	-1.01788	0.0980389	-10.3824	2.98e-25	1.46e-23	TMEM98
ENSSSCG00000025766	1340.05	-1.2108	0.116789	-10.3675	3.49e-25	1.7e-23	SLC10A3
ENSSSCG00000033329	156.711	3.53108	0.340641	10.366	3.54e-25	1.72e-23	SLC47A1
ENSSSCG00000011825	1751.75	1.31007	0.126496	10.3566	3.91e-25	1.89e-23	ATP13A3
ENSSSCG00000030177	1441.21	-1.18051	0.114071	-10.3489	4.23e-25	2.04e-23	EBNA1BP2
ENSSSCG00000040779	1488.93	-1.29766	0.12546	-10.3432	4.49e-25	2.16e-23	-
ENSSSCG00000028755	1002.1	-1.3523	0.130979	-10.3246	5.46e-25	2.62e-23	EIPR1
ENSSSCG00000016073	2775.03	1.17741	0.114067	10.3221	5.6e-25	2.67e-23	PGAP1
ENSSSCG00000024567	600.329	1.84893	0.179138	10.3213	5.65e-25	2.69e-23	PTPRH
ENSSSCG00000025796	753.276	-1.49243	0.144782	-10.3081	6.48e-25	3.07e-23	NLE1
ENSSSCG00000043102	1020.03	1.46528	0.142291	10.2978	7.21e-25	3.41e-23	-
ENSSSCG00000017311	144.013	-3.37826	0.328291	-10.2905	7.78e-25	3.66e-23	MAPT
ENSSSCG00000015566	2316.64	1.25093	0.12173	10.2763	9.02e-25	4.23e-23	EDEM3
ENSSSCG00000040998	341.845	2.0776	0.202281	10.2709	9.54e-25	4.46e-23	LEAP2
ENSSSCG00000035344	2829.94	-1.17266	0.114189	-10.2694	9.68e-25	4.51e-23	UBE2S
ENSSSCG00000038506	3415.03	0.947746	0.0923871	10.2584	1.08e-24	5.02e-23	-
ENSSSCG00000038718	1378.09	-1.30439	0.127154	-10.2584	1.09e-24	5.02e-23	ADRM1
ENSSSCG00000011402	1104.2	-1.29918	0.12671	-10.2532	1.15e-24	5.28e-23	IFRD2
ENSSSCG00000015480	4113.54	1.25497	0.122456	10.2483	1.2e-24	5.53e-23	PRRC2C
ENSSSCG00000017196	1638.99	-1.12555	0.110065	-10.2262	1.51e-24	6.93e-23	MRPL38
ENSSSCG00000005426	1874.87	1.10098	0.107668	10.2256	1.52e-24	6.95e-23	FSD1L
ENSSSCG00000002404	1881.83	1.1278	0.110304	10.2245	1.54e-24	7.01e-23	SPTLC2
ENSSSCG00000009225	1167.28	1.28541	0.125801	10.2178	1.65e-24	7.46e-23	HSD17B11
ENSSSCG00000032364	1578.62	-1.21382	0.118794	-10.2178	1.65e-24	7.46e-23	SELENOH
ENSSSCG00000039244	556.935	1.70597	0.166976	10.2168	1.67e-24	7.5e-23	PHYH
ENSSSCG00000012837	1907.89	-1.15743	0.113314	-10.2144	1.71e-24	7.67e-23	CHID1
ENSSSCG00000031380	1335.69	-1.21	0.118729	-10.1913	2.17e-24	9.7e-23	MARCKSL1
ENSSSCG00000030510	2938.3	-1.14867	0.112794	-10.1838	2.34e-24	1.04e-22	FBL
ENSSSCG00000038800	3600.45	-0.956228	0.0941483	-10.1566	3.1e-24	1.38e-22	PUF60
ENSSSCG00000030211	3731.87	0.931163	0.0917573	10.1481	3.38e-24	1.5e-22	NBR1
ENSSSCG00000026590	572.488	-1.59867	0.15757	-10.1458	3.46e-24	1.53e-22	HGH1
ENSSSCG00000031942	5246.46	0.996145	0.0984845	10.1147	4.75e-24	2.09e-22	YES1
ENSSSCG00000035048	4913.4	-0.970887	0.0961156	-10.1012	5.45e-24	2.39e-22	C1QBP
ENSSSCG00000016842	1790.6	1.17665	0.116502	10.0998	5.53e-24	2.42e-22	NIPBL
ENSSSCG00000022099	323.206	2.0867	0.206911	10.085	6.44e-24	2.8e-22	TP53INP2
ENSSSCG00000035420	182.074	3.02539	0.300164	10.0791	6.83e-24	2.97e-22	HES4
ENSSSCG00000033262	14583.4	-1.08976	0.108142	-10.0771	6.98e-24	3.02e-22	-
ENSSSCG00000012178	2171.5	-14.5603	1.44624	-10.0678	7.67e-24	3.31e-22	-
ENSSSCG00000024235	2019.92	-1.06747	0.106046	-10.0662	7.8e-24	3.35e-22	NPLOC4
ENSSSCG00000002755	507.108	1.75116	0.174015	10.0633	8.03e-24	3.44e-22	NFAT5
ENSSSCG00000038359	13341.7	-0.952359	0.0946415	-10.0628	8.07e-24	3.44e-22	-
ENSSSCG00000011689	4397.65	1.07881	0.107322	10.0521	8.99e-24	3.83e-22	PLOD2
ENSSSCG00000037920	7031.73	-0.96466	0.0960826	-10.0399	1.02e-23	4.32e-22	TRIM28
ENSSSCG00000017104	4041.73	-0.896941	0.0894155	-10.0312	1.11e-23	4.7e-22	NSUN2
ENSSSCG00000028536	384.107	2.16995	0.216538	10.0211	1.23e-23	5.19e-22	LHFPL2
ENSSSCG00000010464	1832.34	1.0627	0.106115	10.0146	1.31e-23	5.52e-22	PPP1R3C
ENSSSCG00000013318	3419.78	-0.921126	0.0920056	-10.0116	1.35e-23	5.68e-22	-
ENSSSCG00000013973	3406.72	1.01909	0.101795	10.0113	1.36e-23	5.68e-22	-
ENSSSCG00000035706	1899.63	1.07885	0.107823	10.0058	1.44e-23	5.99e-22	-
ENSSSCG00000011793	882.707	1.34152	0.134179	9.99799	1.56e-23	6.46e-22	LIPH
ENSSSCG00000031280	1438.94	-1.42722	0.142862	-9.9902	1.68e-23	6.96e-22	MRPL57
ENSSSCG00000039793	1914.87	1.23744	0.123884	9.98874	1.71e-23	7.04e-22	PATJ
ENSSSCG00000006955	2020.78	-1.17669	0.117966	-9.97485	1.96e-23	8.08e-22	GSDMD
ENSSSCG00000011510	967.961	1.37341	0.137711	9.97314	2e-23	8.19e-22	TMF1
ENSSSCG00000035727	1096.73	-1.33852	0.13427	-9.96888	2.09e-23	8.52e-22	SURF1
ENSSSCG00000046182	806.207	-1.45346	0.145846	-9.96575	2.15e-23	8.77e-22	-
ENSSSCG00000010454	741.314	1.57749	0.158401	9.95886	2.31e-23	9.37e-22	IFIT5
ENSSSCG00000003830	1149.15	1.33165	0.13382	9.95107	2.49e-23	1.01e-21	MYSM1
ENSSSCG00000012823	1998.93	-1.1202	0.112595	-9.94892	2.55e-23	1.03e-21	DKC1
ENSSSCG00000039372	1610.61	-1.23888	0.124597	-9.94313	2.7e-23	1.09e-21	EMC10
ENSSSCG00000011803	12629.1	0.799686	0.0804344	9.94208	2.73e-23	1.1e-21	EIF4A2
ENSSSCG00000040731	1401.44	1.2322	0.123981	9.93855	2.83e-23	1.13e-21	TMEM65
ENSSSCG00000015363	8399.18	0.873377	0.087963	9.92891	3.12e-23	1.24e-21	AGR2
ENSSSCG00000003288	932.798	-1.31299	0.132333	-9.92185	3.35e-23	1.33e-21	HSPBP1
ENSSSCG00000006621	4046.45	0.89287	0.0900121	9.91945	3.43e-23	1.36e-21	-
ENSSSCG00000012842	13724	-1.01596	0.102615	-9.90067	4.14e-23	1.63e-21	RPLP2
ENSSSCG00000031132	859.677	-1.39564	0.140969	-9.90031	4.15e-23	1.64e-21	SIVA1
ENSSSCG00000008644	1263.14	1.37384	0.138804	9.89774	4.26e-23	1.67e-21	KIDINS220
ENSSSCG00000008701	2157.53	-1.0325	0.104329	-9.89661	4.31e-23	1.69e-21	LRPAP1
ENSSSCG00000015340	6607.39	-0.903001	0.0912508	-9.89581	4.34e-23	1.7e-21	ASNS
ENSSSCG00000034905	1786.87	-1.15663	0.117175	-9.87098	5.56e-23	2.17e-21	MVD
ENSSSCG00000002266	1319.3	1.48037	0.150051	9.86578	5.86e-23	2.28e-21	-
ENSSSCG00000025087	7469.55	0.829624	0.0840986	9.86489	5.91e-23	2.29e-21	ASPH
ENSSSCG00000017879	253.773	2.29878	0.233128	9.8606	6.17e-23	2.38e-21	SPNS2
ENSSSCG00000036208	1191.86	-1.1772	0.119451	-9.85509	6.52e-23	2.51e-21	SHMT1
ENSSSCG00000037686	1125.07	-1.19006	0.121012	-9.83426	8.02e-23	3.08e-21	TBL3
ENSSSCG00000010756	1432.97	-1.37264	0.139669	-9.82782	8.55e-23	3.27e-21	MGMT
ENSSSCG00000016520	1374.72	1.11994	0.114034	9.8211	9.13e-23	3.49e-21	CREB3L2
ENSSSCG00000016732	2108.32	-1.13758	0.115868	-9.81784	9.43e-23	3.59e-21	TBRG4
ENSSSCG00000011775	431.042	1.76063	0.179432	9.81226	9.97e-23	3.79e-21	KLHL24
ENSSSCG00000012252	8572.33	0.91983	0.0937528	9.81123	1.01e-22	3.81e-21	DDX3X
ENSSSCG00000001560	512.191	1.60966	0.164098	9.80917	1.03e-22	3.88e-21	BNIP5
ENSSSCG00000008952	292.245	2.08915	0.212985	9.80892	1.03e-22	3.88e-21	RASSF6
ENSSSCG00000035817	1468.72	-1.17257	0.119811	-9.78683	1.28e-22	4.81e-21	PDX1
ENSSSCG00000032223	5108.83	0.836647	0.0855223	9.7828	1.33e-22	4.98e-21	EIF1AX
ENSSSCG00000039551	1219.35	-1.24573	0.127339	-9.78279	1.33e-22	4.98e-21	RNF126
ENSSSCG00000011218	1609.71	1.32827	0.135932	9.77161	1.49e-22	5.55e-21	SLC4A7
ENSSSCG00000033332	4168.21	-0.999891	0.102366	-9.76782	1.55e-22	5.74e-21	PSMA7
ENSSSCG00000035123	483.895	-1.65545	0.169687	-9.7559	1.74e-22	6.44e-21	COMMD5
ENSSSCG00000012639	2025.83	1.05744	0.108467	9.74894	1.86e-22	6.88e-21	THOC2
ENSSSCG00000018065	31814.1	-0.770593	0.0790563	-9.7474	1.89e-22	6.97e-21	ND1
ENSSSCG00000033148	2766.97	-1.06173	0.108995	-9.7411	2.01e-22	7.39e-21	MRPL12
ENSSSCG00000012633	3108.59	0.977003	0.100301	9.74074	2.02e-22	7.4e-21	IL13RA1
ENSSSCG00000000509	1907.06	1.29312	0.132831	9.7351	2.14e-22	7.78e-21	ZFC3H1
ENSSSCG00000000774	365.716	2.01564	0.207044	9.7353	2.13e-22	7.78e-21	USP18
ENSSSCG00000016570	797.973	-1.37766	0.141559	-9.73201	2.2e-22	7.99e-21	TSPAN33
ENSSSCG00000017763	399.459	1.90217	0.195491	9.7302	2.24e-22	8.12e-21	SLC13A2
ENSSSCG00000022404	2648.38	-1.11457	0.114623	-9.72376	2.39e-22	8.62e-21	SLC3A2
ENSSSCG00000001379	21905.7	-0.814528	0.0838724	-9.71151	2.69e-22	9.7e-21	TUBB
ENSSSCG00000011404	743.184	1.36997	0.14107	9.71126	2.7e-22	9.7e-21	HYAL1
ENSSSCG00000026414	1195.19	-1.36812	0.140923	-9.70833	2.78e-22	9.95e-21	-
ENSSSCG00000014633	335.464	-2.03275	0.209473	-9.70408	2.9e-22	1.03e-20	CAVIN3
ENSSSCG00000015581	4974.95	1.06667	0.109936	9.70264	2.94e-22	1.05e-20	CENPF
ENSSSCG00000031819	1330.02	-1.15025	0.118679	-9.6921	3.26e-22	1.16e-20	TP53I11
ENSSSCG00000003684	375.308	-1.80473	0.186292	-9.68768	3.4e-22	1.21e-20	MTCL1
ENSSSCG00000007286	4010.24	0.897329	0.0926325	9.68697	3.43e-22	1.21e-20	ACSS2
ENSSSCG00000032632	1039.64	1.48285	0.153337	9.67049	4.02e-22	1.42e-20	CMTM4
ENSSSCG00000030643	2758.4	0.93429	0.0967524	9.6565	4.61e-22	1.62e-20	SELENOI
ENSSSCG00000018094	41317.2	0.720077	0.0745834	9.65465	4.7e-22	1.65e-20	CYTB
ENSSSCG00000010438	1825.76	1.05822	0.109613	9.65409	4.72e-22	1.65e-20	ATAD1
ENSSSCG00000029082	1702.63	1.33279	0.138157	9.64695	5.06e-22	1.77e-20	KMT2E
ENSSSCG00000036431	1612.66	1.33318	0.13826	9.64253	5.29e-22	1.84e-20	VPS13C
ENSSSCG00000009322	350.355	1.91571	0.198958	9.6287	6.05e-22	2.1e-20	SLC46A3
ENSSSCG00000017882	4582.73	-0.884954	0.0919441	-9.62491	6.28e-22	2.17e-20	MYBBP1A
ENSSSCG00000011681	527.6	1.59537	0.166098	9.60501	7.62e-22	2.63e-20	TRPC1
ENSSSCG00000003042	1713.58	-1.36681	0.142467	-9.59389	8.48e-22	2.92e-20	-
ENSSSCG00000001966	3274.82	1.12568	0.117418	9.58695	9.07e-22	3.11e-20	ARHGAP5
ENSSSCG00000007153	2124.86	1.05722	0.110276	9.58709	9.06e-22	3.11e-20	ATRN
ENSSSCG00000000974	1240.67	-1.14042	0.118986	-9.58451	9.29e-22	3.17e-20	TRABD
ENSSSCG00000011703	7826.8	0.917982	0.0959379	9.5685	1.08e-21	3.7e-20	TM4SF4
ENSSSCG00000024693	1640.06	-1.10597	0.115708	-9.55834	1.2e-21	4.07e-20	MRPL17
ENSSSCG00000014136	2106.06	1.14987	0.120374	9.55249	1.27e-21	4.29e-20	VCAN
ENSSSCG00000005466	5854.68	1.02339	0.107145	9.55146	1.28e-21	4.32e-20	PTBP3
ENSSSCG00000016216	3868.96	-0.908825	0.0952607	-9.5404	1.42e-21	4.8e-20	TUBA4A
ENSSSCG00000024413	5032.99	-0.90156	0.094599	-9.53034	1.57e-21	5.27e-20	PPP2R1A
ENSSSCG00000034045	1370.08	-1.18928	0.124836	-9.52672	1.62e-21	5.45e-20	ERGIC3
ENSSSCG00000017472	348.183	-1.83406	0.192581	-9.5236	1.67e-21	5.6e-20	IGFBP4
ENSSSCG00000031860	906.232	-1.30031	0.136663	-9.51474	1.82e-21	6.08e-20	MRPS12
ENSSSCG00000017591	7538.57	-0.967882	0.101816	-9.50617	1.98e-21	6.59e-20	NME2
ENSSSCG00000021322	865.591	1.27003	0.133673	9.50102	2.08e-21	6.91e-20	-
ENSSSCG00000021067	1142.78	-1.36398	0.143651	-9.49514	2.2e-21	7.29e-20	BLVRB
ENSSSCG00000011395	2028.77	0.97228	0.10245	9.49027	2.3e-21	7.62e-20	RBM5
ENSSSCG00000009250	2058.47	1.14296	0.12057	9.47965	2.55e-21	8.41e-20	PRKG2
ENSSSCG00000020754	664.807	-1.39939	0.147645	-9.47805	2.59e-21	8.52e-20	CD3EAP
ENSSSCG00000017489	3410.68	-0.922193	0.0973285	-9.47506	2.67e-21	8.75e-20	PSMD3
ENSSSCG00000011673	102.681	5.62979	0.59523	9.45817	3.13e-21	1.03e-19	-
ENSSSCG00000008016	1561.55	-1.13284	0.119842	-9.45282	3.3e-21	1.08e-19	MRPS34
ENSSSCG00000021408	11420	-0.804095	0.0851468	-9.44363	3.6e-21	1.17e-19	TKT
ENSSSCG00000013475	1791.76	-1.04701	0.111032	-9.42978	4.11e-21	1.34e-19	NCLN
ENSSSCG00000010313	3028.68	0.95968	0.101831	9.42421	4.33e-21	1.4e-19	VCL
ENSSSCG00000016853	646.384	1.46124	0.155072	9.42292	4.39e-21	1.42e-19	RICTOR
ENSSSCG00000003682	1441.1	1.34665	0.142924	9.42218	4.42e-21	1.43e-19	ANKRD12
ENSSSCG00000002009	4087.37	-0.884411	0.0939178	-9.41687	4.65e-21	1.49e-19	PCK2
ENSSSCG00000014088	5114.05	0.895397	0.0950864	9.41667	4.66e-21	1.49e-19	IQGAP2
ENSSSCG00000022672	1484.99	1.08074	0.115054	9.39326	5.82e-21	1.86e-19	TRPM4
ENSSSCG00000010604	546.556	1.92872	0.205363	9.39176	5.9e-21	1.89e-19	SH3PXD2A
ENSSSCG00000015284	1224.97	1.22255	0.13037	9.37754	6.75e-21	2.15e-19	MDM4
ENSSSCG00000016342	577.968	-1.44545	0.154208	-9.37337	7.03e-21	2.23e-19	HES6
ENSSSCG00000030849	4468.25	-0.991206	0.105895	-9.36029	7.95e-21	2.52e-19	-
ENSSSCG00000002769	1046.07	-1.25429	0.134095	-9.35377	8.46e-21	2.68e-19	THAP11
ENSSSCG00000011951	401.223	1.69435	0.181218	9.34978	8.78e-21	2.77e-19	NFKBIZ
ENSSSCG00000000743	3757.62	-0.903692	0.0966806	-9.3472	9e-21	2.83e-19	FKBP4
ENSSSCG00000050627	1910.66	1.04158	0.111547	9.3376	9.85e-21	3.1e-19	-
ENSSSCG00000001849	5419.03	1.01994	0.109282	9.33312	1.03e-20	3.22e-19	ANPEP
ENSSSCG00000015556	4408.45	0.874917	0.0937683	9.33063	1.05e-20	3.29e-19	LAMC2
ENSSSCG00000000024	306.765	-2.02351	0.217046	-9.32295	1.13e-20	3.53e-19	PARVB
ENSSSCG00000015446	1032.04	1.20992	0.129954	9.31038	1.27e-20	3.97e-19	PNPLA8
ENSSSCG00000007165	2098.24	-1.11445	0.11986	-9.29791	1.43e-20	4.45e-19	MRPS26
ENSSSCG00000016349	4101.29	-0.96561	0.103863	-9.29698	1.44e-20	4.48e-19	NDUFA10
ENSSSCG00000031147	1764.11	1.02434	0.110204	9.29494	1.47e-20	4.55e-19	ACAP2
ENSSSCG00000029200	798.203	1.29588	0.139443	9.29327	1.5e-20	4.61e-19	-
ENSSSCG00000013174	5977.48	0.968394	0.104295	9.28514	1.61e-20	4.97e-19	CTNND1
ENSSSCG00000031918	6915.22	-1.02391	0.110317	-9.28154	1.67e-20	5.13e-19	CYC1
ENSSSCG00000028517	1376.45	1.05847	0.114258	9.26384	1.97e-20	6.04e-19	SC5D
ENSSSCG00000038694	1984.01	0.988912	0.107116	9.23212	2.65e-20	8.11e-19	CCND2
ENSSSCG00000032115	1420.53	-1.18113	0.127947	-9.23135	2.67e-20	8.15e-19	OSGIN1
ENSSSCG00000016512	1439.27	1.15223	0.124844	9.22933	2.72e-20	8.28e-19	ZC3HAV1
ENSSSCG00000030354	333.852	2.33652	0.253368	9.22185	2.92e-20	8.86e-19	MAP3K2
ENSSSCG00000004473	596.224	1.56612	0.169865	9.2198	2.98e-20	9.01e-19	PHIP
ENSSSCG00000004314	2116.61	1.16203	0.126089	9.21596	3.08e-20	9.32e-19	PM20D2
ENSSSCG00000002296	4643.36	0.814694	0.088492	9.20641	3.37e-20	1.02e-18	-
ENSSSCG00000013064	35247.8	-0.832873	0.0905538	-9.19754	3.66e-20	1.1e-18	EEF1G
ENSSSCG00000005110	1839.05	1.09497	0.119082	9.19513	3.75e-20	1.12e-18	SYNE2
ENSSSCG00000017907	5136.89	-1.14297	0.124332	-9.1929	3.82e-20	1.14e-18	PFN1
ENSSSCG00000036639	1629.4	1.03312	0.112411	9.19059	3.91e-20	1.17e-18	STOM
ENSSSCG00000017416	238.939	2.46964	0.268739	9.18971	3.94e-20	1.17e-18	DHX58
ENSSSCG00000037046	7825.34	-0.849178	0.0924182	-9.18843	3.99e-20	1.19e-18	TUBB4B
ENSSSCG00000021158	1244.72	1.07587	0.117181	9.18124	4.26e-20	1.26e-18	MCF2L
ENSSSCG00000003401	1802.25	1.02433	0.111681	9.17192	4.65e-20	1.38e-18	KIF1B
ENSSSCG00000038370	777.574	-1.42512	0.155523	-9.16337	5.03e-20	1.49e-18	UQCC3
ENSSSCG00000006871	6582.23	0.878371	0.0958632	9.16276	5.06e-20	1.49e-18	SLC35A3
ENSSSCG00000026430	890.738	-13.2744	1.44894	-9.16146	5.12e-20	1.51e-18	-
ENSSSCG00000008004	1116.06	-1.23527	0.135013	-9.14925	5.73e-20	1.68e-18	ANTKMT
ENSSSCG00000040857	4769.14	-1.00708	0.110167	-9.14141	6.16e-20	1.81e-18	-
ENSSSCG00000017544	2268.29	-1.08721	0.118961	-9.13924	6.29e-20	1.84e-18	ATP5MC1
ENSSSCG00000014670	206.08	2.45951	0.269193	9.1366	6.44e-20	1.88e-18	TRIM22
ENSSSCG00000008675	4556.57	-0.823316	0.0901723	-9.13048	6.82e-20	1.98e-18	LETM1
ENSSSCG00000015135	1272.69	1.28611	0.140876	9.12937	6.89e-20	2e-18	SORL1
ENSSSCG00000031413	2810.83	-0.971336	0.106425	-9.12698	7.04e-20	2.04e-18	PMPCA
ENSSSCG00000004678	264.435	2.00896	0.220144	9.12564	7.13e-20	2.06e-18	DUOX2
ENSSSCG00000017140	987.931	-1.20404	0.131993	-9.12202	7.37e-20	2.13e-18	CHMP6
ENSSSCG00000033983	636.855	-1.42916	0.156686	-9.12117	7.43e-20	2.14e-18	RRP7A
ENSSSCG00000007458	1079.5	1.34729	0.147893	9.10987	8.25e-20	2.37e-18	NCOA3
ENSSSCG00000009664	501.582	1.54241	0.169585	9.09521	9.44e-20	2.71e-18	PTK2B
ENSSSCG00000016113	648.961	1.54485	0.169895	9.09299	9.64e-20	2.75e-18	BMPR2
ENSSSCG00000012181	1221.49	1.14826	0.126458	9.08018	1.08e-19	3.09e-18	PDK3
ENSSSCG00000008499	957.542	1.3275	0.146327	9.07212	1.17e-19	3.32e-18	STRN
ENSSSCG00000037606	1415.24	-1.052	0.115987	-9.06995	1.19e-19	3.38e-18	PSMB3
ENSSSCG00000008221	1660.18	1.00725	0.11119	9.05881	1.32e-19	3.74e-18	KDM3A
ENSSSCG00000001836	919.458	1.19644	0.132101	9.05701	1.34e-19	3.79e-18	RLBP1
ENSSSCG00000014224	329.793	1.83919	0.203077	9.0566	1.35e-19	3.8e-18	SEMA6A
ENSSSCG00000032010	5105.54	-1.05435	0.116426	-9.05597	1.35e-19	3.81e-18	RNH1
ENSSSCG00000031592	91.1552	4.2449	0.468927	9.05237	1.4e-19	3.93e-18	ZNF462
ENSSSCG00000038825	1053.09	1.15192	0.127302	9.04875	1.45e-19	4.06e-18	-
ENSSSCG00000039962	509.126	-1.59567	0.17641	-9.04525	1.49e-19	4.18e-18	HSPB1
ENSSSCG00000036988	864.453	-1.49901	0.165918	-9.03467	1.64e-19	4.59e-18	PSMG4
ENSSSCG00000029352	1609.33	0.978398	0.108455	9.02121	1.86e-19	5.19e-18	CCNL1
ENSSSCG00000021259	2477.17	0.923327	0.102367	9.01979	1.88e-19	5.24e-18	CDA
ENSSSCG00000017549	4184.78	-1.03075	0.114425	-9.00808	2.1e-19	5.82e-18	PHB
ENSSSCG00000022823	2276.41	-1.01177	0.11232	-9.00794	2.1e-19	5.82e-18	MCM5
ENSSSCG00000021748	834.02	-1.27571	0.141774	-8.99819	2.29e-19	6.34e-18	PRR5
ENSSSCG00000004635	2225.29	0.94707	0.105339	8.99069	2.46e-19	6.78e-18	SPPL2A
ENSSSCG00000004279	824.523	1.28671	0.143169	8.9873	2.53e-19	6.98e-18	OGFRL1
ENSSSCG00000033154	1129.9	1.11466	0.124081	8.98327	2.63e-19	7.22e-18	ARL6IP5
ENSSSCG00000000840	863.472	1.27769	0.142249	8.98204	2.66e-19	7.26e-18	WASHC4
ENSSSCG00000012902	1279.46	-1.04608	0.11646	-8.98228	2.65e-19	7.26e-18	CDK2AP2
ENSSSCG00000031698	3678.31	-0.926367	0.103136	-8.98203	2.66e-19	7.26e-18	TSTA3
ENSSSCG00000031557	552.962	-1.5138	0.168629	-8.97706	2.78e-19	7.58e-18	CHCHD6
ENSSSCG00000016830	377.663	1.77645	0.198068	8.96893	2.99e-19	8.14e-18	PRLR
ENSSSCG00000013776	3291.19	-0.907833	0.101243	-8.96683	3.05e-19	8.28e-18	DDX39A
ENSSSCG00000000371	541.886	-1.48913	0.166082	-8.9662	3.07e-19	8.31e-18	PMEL
ENSSSCG00000027121	4737.06	-0.843703	0.0942551	-8.95127	3.51e-19	9.5e-18	ODC1
ENSSSCG00000012795	1093.5	-1.12466	0.125688	-8.94797	3.62e-19	9.77e-18	IRAK1
ENSSSCG00000037416	243.908	2.11343	0.236414	8.93949	3.91e-19	1.05e-17	CLIC5
ENSSSCG00000000377	4934.45	-0.875145	0.0979156	-8.93775	3.97e-19	1.07e-17	-
ENSSSCG00000014091	1494.93	0.989152	0.110722	8.93366	4.12e-19	1.1e-17	F2RL1
ENSSSCG00000002559	591.029	-1.46134	0.16359	-8.93292	4.15e-19	1.11e-17	CDCA4
ENSSSCG00000033708	1997.32	-0.932651	0.104407	-8.93283	4.15e-19	1.11e-17	REPIN1
ENSSSCG00000005912	2058.32	-1.01072	0.113193	-8.9291	4.29e-19	1.14e-17	GPAA1
ENSSSCG00000033734	711.582	-12.9513	1.45047	-8.929	4.3e-19	1.14e-17	-
ENSSSCG00000013113	1034.23	-1.18912	0.133325	-8.91895	4.71e-19	1.25e-17	TMEM132A
ENSSSCG00000002516	2118.8	-0.940969	0.105539	-8.91581	4.84e-19	1.28e-17	WARS1
ENSSSCG00000023318	2569.12	-0.919616	0.10316	-8.91443	4.9e-19	1.3e-17	MARS1
ENSSSCG00000009021	3146.28	1.16537	0.130825	8.90788	5.2e-19	1.37e-17	LRBA
ENSSSCG00000008513	2426.4	1.04537	0.117376	8.90621	5.28e-19	1.39e-17	BIRC6
ENSSSCG00000004653	1034.42	1.29428	0.145334	8.90558	5.31e-19	1.39e-17	SECISBP2L
ENSSSCG00000039670	3411.02	-0.895084	0.100507	-8.90573	5.3e-19	1.39e-17	EPN1
ENSSSCG00000035673	346.587	1.73225	0.194759	8.89433	5.88e-19	1.54e-17	HBP1
ENSSSCG00000002032	235.767	2.19196	0.246471	8.89337	5.93e-19	1.55e-17	SLC7A8
ENSSSCG00000022968	353.196	2.10138	0.2363	8.89287	5.96e-19	1.55e-17	ARFGEF3
ENSSSCG00000007723	1255.67	-1.0858	0.122117	-8.89143	6.03e-19	1.57e-17	RCC1L
ENSSSCG00000012055	548.2	1.50958	0.169905	8.88485	6.4e-19	1.66e-17	MORC3
ENSSSCG00000034207	1002.08	-1.24278	0.139964	-8.87924	6.73e-19	1.75e-17	CEBPB
ENSSSCG00000021527	346.314	1.7562	0.197826	8.87749	6.84e-19	1.77e-17	ATP10B
ENSSSCG00000039556	6863.11	-0.737481	0.0831078	-8.87379	7.07e-19	1.83e-17	KCNQ1
ENSSSCG00000021902	167.245	2.54783	0.287191	8.87157	7.21e-19	1.86e-17	GABRP
ENSSSCG00000036328	1260.29	-1.17915	0.132949	-8.86914	7.37e-19	1.9e-17	DRG2
ENSSSCG00000022780	309.38	2.08793	0.235511	8.86553	7.61e-19	1.95e-17	UGCG
ENSSSCG00000023391	4910.4	-0.771993	0.0870848	-8.86484	7.66e-19	1.96e-17	LONP2
ENSSSCG00000007995	1136.06	-1.27918	0.144363	-8.86082	7.94e-19	2.03e-17	MCRIP2
ENSSSCG00000005841	2221.23	-0.971812	0.109786	-8.85184	8.61e-19	2.2e-17	RABL6
ENSSSCG00000038067	2300.69	1.1687	0.132166	8.84266	9.35e-19	2.38e-17	-
ENSSSCG00000022845	1872.01	1.10859	0.125522	8.83184	1.03e-18	2.62e-17	PJA2
ENSSSCG00000017022	1299.37	1.03873	0.117649	8.82906	1.06e-18	2.68e-17	HMMR
ENSSSCG00000006274	1013.92	1.11885	0.126805	8.82341	1.11e-18	2.81e-17	PRKDC
ENSSSCG00000009850	1434.91	1.15319	0.130738	8.82067	1.14e-18	2.88e-17	TAOK3
ENSSSCG00000009231	1063.29	1.17445	0.133265	8.81291	1.22e-18	3.08e-17	CDS1
ENSSSCG00000037120	1627.79	-1.16016	0.131696	-8.8094	1.26e-18	3.17e-17	TK1
ENSSSCG00000011471	10719.4	0.800674	0.0909468	8.80376	1.32e-18	3.33e-17	FLNB
ENSSSCG00000003438	1734.29	1.11192	0.126314	8.8028	1.33e-18	3.35e-17	VPS13D
ENSSSCG00000015013	263.018	-1.97254	0.224492	-8.78665	1.54e-18	3.86e-17	RDX
ENSSSCG00000013573	1130.68	-1.24281	0.141476	-8.78456	1.57e-18	3.92e-17	TRAPPC5
ENSSSCG00000004044	1986.92	0.999866	0.113858	8.78173	1.61e-18	4.02e-17	IGF2R
ENSSSCG00000007529	100.139	3.51065	0.4001	8.77443	1.72e-18	4.28e-17	SYCP2
ENSSSCG00000039460	17736.6	-0.833262	0.0950395	-8.76753	1.83e-18	4.54e-17	-
ENSSSCG00000006767	733.325	1.53506	0.175271	8.75821	1.98e-18	4.92e-17	MAGI3
ENSSSCG00000025980	410.166	1.70897	0.195432	8.74461	2.24e-18	5.54e-17	CHMP4C
ENSSSCG00000037131	4767.11	-0.823983	0.0942412	-8.74334	2.26e-18	5.59e-17	CLTA
ENSSSCG00000010651	2068.92	1.01073	0.11563	8.74111	2.31e-18	5.69e-17	ABLIM1
ENSSSCG00000012427	1442.43	-1.27723	0.14612	-8.74102	2.31e-18	5.69e-17	-
ENSSSCG00000002718	878.484	1.21077	0.138544	8.73925	2.35e-18	5.77e-17	FA2H
ENSSSCG00000037154	962.879	-1.27539	0.145978	-8.73691	2.4e-18	5.88e-17	SFTA2
ENSSSCG00000004636	1514.46	1.02671	0.117556	8.73379	2.46e-18	6.03e-17	TRPM7
ENSSSCG00000013873	2163.03	-1.05003	0.120266	-8.73096	2.53e-18	6.16e-17	NR2F6
ENSSSCG00000014369	235.111	-2.0837	0.238656	-8.73097	2.53e-18	6.16e-17	CD14
ENSSSCG00000002965	6173.19	0.756851	0.0867136	8.72816	2.59e-18	6.3e-17	ACTN4
ENSSSCG00000007868	938.864	1.11911	0.128219	8.72808	2.59e-18	6.3e-17	TMC5
ENSSSCG00000034321	824.841	1.19593	0.137035	8.72716	2.61e-18	6.34e-17	TP53INP1
ENSSSCG00000010440	1476.37	1.14285	0.131042	8.72123	2.75e-18	6.67e-17	-
ENSSSCG00000002414	2082.35	0.988383	0.113414	8.71481	2.91e-18	7.04e-17	SEL1L
ENSSSCG00000007119	524.956	-1.52794	0.175567	-8.7029	3.23e-18	7.81e-17	NXT1
ENSSSCG00000005425	6367.31	0.771869	0.0887067	8.70136	3.28e-18	7.9e-17	SLC44A1
ENSSSCG00000028552	625.183	-1.31671	0.151543	-8.68869	3.67e-18	8.82e-17	BHLHE41
ENSSSCG00000011837	148.019	2.96271	0.341053	8.68693	3.72e-18	8.94e-17	MELTF
ENSSSCG00000031076	907.567	-1.19243	0.13731	-8.68418	3.81e-18	9.14e-17	MAPK7
ENSSSCG00000015882	643.658	1.42595	0.164228	8.68272	3.86e-18	9.24e-17	BAZ2B
ENSSSCG00000006487	7826.82	-0.800337	0.0921878	-8.68159	3.9e-18	9.3e-17	CCT3
ENSSSCG00000038459	462.28	-1.67267	0.192664	-8.68175	3.9e-18	9.3e-17	SURF2
ENSSSCG00000029161	1356.64	-1.07124	0.123506	-8.67359	4.19e-18	9.96e-17	ADI1
ENSSSCG00000035928	4174.01	-0.928507	0.107055	-8.67316	4.2e-18	9.98e-17	CLDN3
ENSSSCG00000008772	1155.46	1.06492	0.12282	8.6706	4.3e-18	1.02e-16	RELL1
ENSSSCG00000011074	2539.62	0.933306	0.107683	8.66714	4.43e-18	1.05e-16	ARHGAP21
ENSSSCG00000034581	652.62	1.38169	0.159599	8.6573	4.83e-18	1.14e-16	LRIG2
ENSSSCG00000002651	599.639	-1.4955	0.172905	-8.64927	5.18e-18	1.22e-16	-
ENSSSCG00000039713	592.721	-1.38289	0.159999	-8.64312	5.47e-18	1.29e-16	-
ENSSSCG00000016677	5268.46	-0.826409	0.095617	-8.64291	5.48e-18	1.29e-16	GARS1
ENSSSCG00000003091	1536.44	-1.01739	0.117812	-8.63574	5.84e-18	1.37e-16	IRF2BP1
ENSSSCG00000017957	14964.7	-0.750892	0.0869616	-8.63475	5.89e-18	1.38e-16	EIF4A1
ENSSSCG00000017788	396.471	-1.74059	0.201595	-8.6341	5.92e-18	1.38e-16	TP53I13
ENSSSCG00000012019	147.882	7.59655	0.879996	8.63248	6e-18	1.4e-16	TMPRSS15
ENSSSCG00000008664	602.241	1.31182	0.152068	8.62653	6.32e-18	1.47e-16	LRATD1
ENSSSCG00000005925	604.113	-1.40938	0.163428	-8.62381	6.48e-18	1.51e-16	EXOSC4
ENSSSCG00000008989	1192.59	1.10411	0.128067	8.62134	6.62e-18	1.54e-16	CNOT6L
ENSSSCG00000008640	803.057	-1.2866	0.149253	-8.62026	6.68e-18	1.55e-16	IAH1
ENSSSCG00000011680	5702.98	0.791766	0.0918686	8.61846	6.79e-18	1.57e-16	PLS1
ENSSSCG00000000668	492.744	1.62698	0.188862	8.61468	7.01e-18	1.62e-16	APOBEC1
ENSSSCG00000010896	1666.67	1.02453	0.119021	8.60797	7.44e-18	1.71e-16	ASPM
ENSSSCG00000036102	2594.27	-0.863335	0.100348	-8.60342	7.74e-18	1.78e-16	TCF25
ENSSSCG00000039009	122.951	3.06172	0.356034	8.59951	8.01e-18	1.84e-16	-
ENSSSCG00000006267	1233.67	1.15227	0.134075	8.59423	8.38e-18	1.92e-16	PCMTD1
ENSSSCG00000023818	811.912	-1.1676	0.135868	-8.59359	8.43e-18	1.93e-16	MRPS27
ENSSSCG00000003216	1367.55	-1.08678	0.126501	-8.59108	8.62e-18	1.97e-16	POLD1
ENSSSCG00000012963	2317.48	-0.904261	0.10533	-8.58504	9.08e-18	2.07e-16	SART1
ENSSSCG00000039473	1253.73	1.11753	0.13019	8.58389	9.17e-18	2.09e-16	-
ENSSSCG00000008339	7375.02	0.728352	0.0848611	8.58286	9.25e-18	2.1e-16	GFPT1
ENSSSCG00000026612	1296.17	-1.06765	0.124426	-8.58061	9.44e-18	2.14e-16	TIMM50
ENSSSCG00000033228	2003.92	1.0935	0.127474	8.5782	9.64e-18	2.18e-16	SPAG9
ENSSSCG00000007366	4969.45	-0.746403	0.0870856	-8.57091	1.03e-17	2.32e-16	MYBL2
ENSSSCG00000005759	793.604	-1.41308	0.164922	-8.56816	1.05e-17	2.37e-16	MRPS2
ENSSSCG00000025610	853.526	-1.16225	0.1357	-8.56485	1.08e-17	2.44e-16	AGAP3
ENSSSCG00000036274	19742.5	0.698915	0.0816118	8.5639	1.09e-17	2.46e-16	-
ENSSSCG00000025260	1483.31	-0.968637	0.113179	-8.55844	1.14e-17	2.57e-16	CARD10
ENSSSCG00000028346	2492.66	-0.952338	0.111299	-8.55659	1.16e-17	2.61e-16	SAMM50
ENSSSCG00000014047	1216.98	-1.04429	0.122136	-8.55018	1.23e-17	2.75e-16	FGFR4
ENSSSCG00000003600	3270.5	-0.883497	0.103377	-8.5464	1.27e-17	2.84e-16	TINAGL1
ENSSSCG00000004595	2979.62	0.952254	0.111467	8.54293	1.31e-17	2.92e-16	ADAM10
ENSSSCG00000024257	2380.51	1.04231	0.122016	8.5424	1.31e-17	2.93e-16	CEMIP2
ENSSSCG00000034738	692.645	-1.40068	0.163988	-8.54134	1.33e-17	2.95e-16	TRMT61A
ENSSSCG00000013239	1106.41	-1.21244	0.141977	-8.53971	1.35e-17	2.99e-16	PSMC3
ENSSSCG00000016626	2998.98	0.868736	0.101772	8.53606	1.39e-17	3.08e-16	CFTR
ENSSSCG00000006580	5446.89	-0.919512	0.107754	-8.53346	1.42e-17	3.14e-16	S100A2
ENSSSCG00000011620	3264.46	-0.805452	0.0944383	-8.52887	1.48e-17	3.27e-16	RUVBL1
ENSSSCG00000030197	4364.73	0.910071	0.106848	8.51742	1.63e-17	3.6e-16	CD2AP
ENSSSCG00000024911	1015.13	-1.17688	0.138269	-8.5115	1.72e-17	3.78e-16	-
ENSSSCG00000010204	131.956	2.84789	0.334645	8.51019	1.74e-17	3.82e-16	BICC1
ENSSSCG00000006850	1442.67	1.18088	0.138778	8.50915	1.75e-17	3.85e-16	FAM102B
ENSSSCG00000017754	4936.76	1.00308	0.117912	8.50704	1.78e-17	3.91e-16	-
ENSSSCG00000029168	1516.44	1.06723	0.125492	8.50434	1.83e-17	4e-16	MARF1
ENSSSCG00000035730	1588.62	1.07016	0.125938	8.49753	1.94e-17	4.23e-16	ZDHHC21
ENSSSCG00000033003	1128.29	-1.1581	0.136341	-8.49415	1.99e-17	4.35e-16	WFDC2
ENSSSCG00000039397	2687.9	0.903863	0.106421	8.49332	2.01e-17	4.37e-16	ETNK1
ENSSSCG00000003152	1531.62	-1.02523	0.120746	-8.49076	2.05e-17	4.46e-16	RUVBL2
ENSSSCG00000009739	512.623	-1.47039	0.173279	-8.48571	2.14e-17	4.65e-16	NOC4L
ENSSSCG00000027046	460.89	-12.3235	1.45296	-8.48167	2.22e-17	4.81e-16	-
ENSSSCG00000011604	665.034	-1.26137	0.148765	-8.47894	2.27e-17	4.92e-16	CHCHD4
ENSSSCG00000017506	460.92	1.45241	0.171305	8.4785	2.28e-17	4.93e-16	FBXL20
ENSSSCG00000001619	2247.94	-0.861601	0.101628	-8.47796	2.29e-17	4.94e-16	FOXP4
ENSSSCG00000003432	2568.94	-0.956141	0.112806	-8.47599	2.33e-17	5.02e-16	KIAA2013
ENSSSCG00000023434	776.228	1.17476	0.138667	8.47178	2.42e-17	5.19e-16	PPM1L
ENSSSCG00000022957	1470.52	1.03409	0.12207	8.47127	2.43e-17	5.21e-16	PARP4
ENSSSCG00000006508	1710.67	1.04455	0.123485	8.45893	2.7e-17	5.78e-16	ASH1L
ENSSSCG00000025182	469.861	1.58638	0.187599	8.45623	2.76e-17	5.91e-16	ELK4
ENSSSCG00000016708	1385.13	0.96959	0.114681	8.4547	2.8e-17	5.97e-16	SKAP2
ENSSSCG00000017204	5051.39	0.728319	0.0861617	8.45294	2.84e-17	6.06e-16	ITGB4
ENSSSCG00000033697	68481.7	-0.826158	0.0977562	-8.45121	2.88e-17	6.14e-16	-
ENSSSCG00000040103	1036.07	-1.1624	0.137578	-8.44902	2.94e-17	6.24e-16	-
ENSSSCG00000014933	85.1369	4.31813	0.511299	8.44542	3.03e-17	6.43e-16	NAALAD2
ENSSSCG00000000006	235.721	2.1476	0.254558	8.43658	3.27e-17	6.92e-16	PPARA
ENSSSCG00000017509	901.369	-1.44083	0.170811	-8.43522	3.31e-17	6.99e-16	-
ENSSSCG00000006954	9214.18	-0.845198	0.100201	-8.43499	3.31e-17	6.99e-16	EEF1D
ENSSSCG00000001092	1422.01	0.995333	0.118003	8.4348	3.32e-17	6.99e-16	TDP2
ENSSSCG00000023866	844.614	-1.2029	0.142657	-8.4321	3.4e-17	7.15e-16	ACSF3
ENSSSCG00000010116	3582.1	-0.941979	0.11175	-8.42932	3.48e-17	7.31e-16	SLC25A1
ENSSSCG00000002737	139.263	2.69224	0.319645	8.4226	3.68e-17	7.73e-16	CHST4
ENSSSCG00000011678	709.448	1.58381	0.188226	8.41445	3.95e-17	8.27e-16	XRN1
ENSSSCG00000017239	4097.64	-0.943558	0.11215	-8.41336	3.98e-17	8.33e-16	RPL38
ENSSSCG00000005724	1175.31	1.12254	0.133501	8.4085	4.15e-17	8.67e-16	SETX
ENSSSCG00000014133	13357.3	-0.865522	0.102952	-8.40707	4.2e-17	8.77e-16	RPS23
ENSSSCG00000020813	2563.99	-0.857913	0.102096	-8.40298	4.35e-17	9.06e-16	FAM20C
ENSSSCG00000023593	799.168	1.25862	0.149922	8.39521	4.65e-17	9.67e-16	AFF1
ENSSSCG00000015823	3799.59	0.794892	0.0947066	8.39321	4.73e-17	9.82e-16	-
ENSSSCG00000008382	1688.54	1.25423	0.149467	8.39136	4.81e-17	9.96e-16	USP34
ENSSSCG00000008943	2201.89	0.949365	0.113158	8.3897	4.87e-17	1.01e-15	SLC4A4
ENSSSCG00000011624	2759.83	-0.828223	0.0988402	-8.37942	5.32e-17	1.1e-15	MCM2
ENSSSCG00000025078	692.424	-1.29972	0.15527	-8.37069	5.73e-17	1.18e-15	ZNF358
ENSSSCG00000028878	1808.73	-0.946021	0.113037	-8.36915	5.8e-17	1.2e-15	BCAR1
ENSSSCG00000016075	9457.67	0.731007	0.0873638	8.36739	5.89e-17	1.21e-15	SF3B1
ENSSSCG00000012642	2648.56	0.958097	0.114559	8.36337	6.1e-17	1.25e-15	STAG2
ENSSSCG00000012394	1071.76	-1.14903	0.137407	-8.36225	6.15e-17	1.26e-15	GJB1
ENSSSCG00000000521	500.834	-1.37921	0.164937	-8.36205	6.16e-17	1.26e-15	PHLDA1
ENSSSCG00000040575	2228.03	3.44131	0.411729	8.35819	6.37e-17	1.3e-15	ISG15
ENSSSCG00000005437	1620.95	0.952153	0.113948	8.35605	6.49e-17	1.32e-15	KLF4
ENSSSCG00000035304	963.493	-1.19324	0.142799	-8.35608	6.48e-17	1.32e-15	ARFRP1
ENSSSCG00000018009	473.627	1.42864	0.171039	8.35268	6.67e-17	1.36e-15	ADPRM
ENSSSCG00000033860	940.532	1.14996	0.137701	8.35112	6.76e-17	1.37e-15	ZMAT3
ENSSSCG00000038892	279.574	1.77021	0.211986	8.35061	6.79e-17	1.38e-15	-
ENSSSCG00000032436	97.9759	3.81736	0.457347	8.34674	7.02e-17	1.42e-15	-
ENSSSCG00000001372	1135.81	-1.08636	0.130441	-8.32839	8.2e-17	1.66e-15	GNL1
ENSSSCG00000004092	1156.66	-1.02242	0.122863	-8.32162	8.68e-17	1.75e-15	MTHFD1L
ENSSSCG00000003109	297.91	-1.74854	0.210273	-8.31558	9.13e-17	1.84e-15	TMEM160
ENSSSCG00000007308	846.107	-1.16178	0.139765	-8.3124	9.38e-17	1.89e-15	ROMO1
ENSSSCG00000034058	5378.2	-0.848477	0.102225	-8.30011	1.04e-16	2.09e-15	ARHGDIA
ENSSSCG00000037509	383.939	-12.0604	1.45317	-8.29935	1.05e-16	2.1e-15	-
ENSSSCG00000035770	819.152	-1.41171	0.170212	-8.29387	1.1e-16	2.2e-15	ZNF444
ENSSSCG00000032397	1764.01	0.936487	0.112928	8.29278	1.11e-16	2.21e-15	LBR
ENSSSCG00000033374	1592.84	-1.02783	0.123942	-8.29286	1.11e-16	2.21e-15	MRPL20
ENSSSCG00000027275	1033.48	1.07286	0.129487	8.28551	1.18e-16	2.35e-15	HHLA2
ENSSSCG00000003332	3685.93	-0.852344	0.10291	-8.28241	1.21e-16	2.4e-15	SDF4
ENSSSCG00000033673	53069.2	-0.786444	0.0949648	-8.28143	1.22e-16	2.42e-15	SLC25A6
ENSSSCG00000010862	1536.51	1.12914	0.136461	8.27444	1.29e-16	2.56e-15	CDC42BPA
ENSSSCG00000013436	1008.93	-1.06513	0.128749	-8.27293	1.31e-16	2.59e-15	-
ENSSSCG00000023792	4659.47	-0.823903	0.0996237	-8.27015	1.34e-16	2.65e-15	SNRNP70
ENSSSCG00000038618	216.135	2.08975	0.252696	8.26983	1.34e-16	2.65e-15	RFLNB
ENSSSCG00000028978	1098.82	-1.0654	0.1289	-8.26532	1.39e-16	2.75e-15	CAD
ENSSSCG00000036855	1923.9	0.948968	0.114937	8.25641	1.5e-16	2.95e-15	SLC25A36
ENSSSCG00000038313	1088.42	-1.05026	0.127205	-8.25644	1.5e-16	2.95e-15	ZNF219
ENSSSCG00000008292	1243.99	1.26458	0.15317	8.25608	1.51e-16	2.96e-15	TET3
ENSSSCG00000006342	1667.81	1.05088	0.127314	8.25425	1.53e-16	3e-15	UHMK1
ENSSSCG00000021038	1052.27	1.24022	0.150445	8.2437	1.67e-16	3.27e-15	NRIP1
ENSSSCG00000012127	403.697	-1.61882	0.196417	-8.24176	1.7e-16	3.32e-15	GEMIN8
ENSSSCG00000036712	1694.4	-0.90676	0.110102	-8.23566	1.79e-16	3.49e-15	TPD52L2
ENSSSCG00000002357	1575.73	0.915327	0.111161	8.23427	1.81e-16	3.52e-15	ALDH6A1
ENSSSCG00000013423	992.801	-1.19313	0.144932	-8.23236	1.84e-16	3.58e-15	WDR18
ENSSSCG00000012173	10639.1	0.763854	0.0927951	8.23162	1.85e-16	3.59e-15	SAT1
ENSSSCG00000010576	4213.16	-0.741403	0.0900713	-8.23129	1.85e-16	3.6e-15	NOLC1
ENSSSCG00000003199	3395.85	-0.821103	0.0997916	-8.22817	1.9e-16	3.69e-15	AP2A1
ENSSSCG00000022774	6686.91	-0.836165	0.101803	-8.21355	2.15e-16	4.16e-15	NOP53
ENSSSCG00000045776	527.162	-1.35791	0.16537	-8.21135	2.19e-16	4.23e-15	-
ENSSSCG00000040859	1282.22	-0.960703	0.117013	-8.2102	2.21e-16	4.26e-15	LLGL1
ENSSSCG00000034616	921.752	1.4468	0.1765	8.19718	2.46e-16	4.75e-15	LRRC58
ENSSSCG00000007980	1332.21	-0.957294	0.116799	-8.19611	2.48e-16	4.78e-15	FAM234A
ENSSSCG00000010897	736.038	1.18574	0.14468	8.19563	2.49e-16	4.79e-15	ZBTB41
ENSSSCG00000016147	589.103	1.46739	0.179239	8.18677	2.68e-16	5.15e-15	PIKFYVE
ENSSSCG00000035812	1213.7	-1.0747	0.131307	-8.18464	2.73e-16	5.24e-15	AMH
ENSSSCG00000008642	1767.68	0.923405	0.1129	8.17895	2.86e-16	5.48e-15	ASAP2
ENSSSCG00000034087	128.949	2.69495	0.329837	8.17056	3.07e-16	5.87e-15	TNFSF15
ENSSSCG00000010660	747.864	1.13651	0.139231	8.16277	3.27e-16	6.25e-15	PNLIPRP2
ENSSSCG00000033689	1420.87	-0.946874	0.11605	-8.15922	3.37e-16	6.43e-15	GPS1
ENSSSCG00000010067	8024.34	-0.890145	0.109106	-8.15856	3.39e-16	6.45e-15	MIF
ENSSSCG00000036785	235.949	-1.87276	0.229672	-8.15407	3.52e-16	6.69e-15	MTMR7
ENSSSCG00000009658	2437.31	0.832461	0.102144	8.14989	3.64e-16	6.91e-15	BNIP3L
ENSSSCG00000006369	2568.82	0.788396	0.0967528	8.14856	3.68e-16	6.98e-15	F11R
ENSSSCG00000016872	9853.02	0.798266	0.0980306	8.14303	3.86e-16	7.3e-15	HMGCS1
ENSSSCG00000027689	583.988	-1.43099	0.175764	-8.1415	3.9e-16	7.38e-15	SRM
ENSSSCG00000017479	1582.27	0.968634	0.118995	8.14011	3.95e-16	7.45e-15	WIPF2
ENSSSCG00000021893	1838.96	0.868789	0.106826	8.13275	4.2e-16	7.91e-15	ROCK1
ENSSSCG00000017835	4390.68	-0.716197	0.0880872	-8.13054	4.27e-16	8.04e-15	CLUH
ENSSSCG00000023296	1805.67	1.01566	0.124967	8.12742	4.39e-16	8.24e-15	CENPE
ENSSSCG00000013226	651.437	-1.21541	0.149589	-8.12499	4.47e-16	8.4e-15	PTPMT1
ENSSSCG00000004144	601.395	1.30661	0.16101	8.11509	4.85e-16	9.1e-15	HECA
ENSSSCG00000013269	285.26	-1.70525	0.210196	-8.11266	4.95e-16	9.27e-15	MAPK8IP1
ENSSSCG00000014080	6871.52	0.721637	0.0889773	8.11035	5.05e-16	9.43e-15	HMGCR
ENSSSCG00000008785	1060.84	1.09332	0.134823	8.10928	5.09e-16	9.5e-15	FAM114A1
ENSSSCG00000033412	2716.51	0.778713	0.0960681	8.10585	5.24e-16	9.76e-15	B4GALNT3
ENSSSCG00000001660	1073.5	-1.056	0.130411	-8.09745	5.61e-16	1.04e-14	PTK7
ENSSSCG00000017785	1973.11	1.00238	0.123789	8.09745	5.61e-16	1.04e-14	NUFIP2
ENSSSCG00000035728	921.615	-1.1135	0.137524	-8.09672	5.65e-16	1.05e-14	-
ENSSSCG00000040875	1314.87	-1.08276	0.133745	-8.0957	5.69e-16	1.06e-14	ZFPM1
ENSSSCG00000023677	1453.16	-0.959705	0.118592	-8.0925	5.85e-16	1.08e-14	CHMP1A
ENSSSCG00000015631	916.984	-1.06296	0.131435	-8.08738	6.1e-16	1.13e-14	GRB10
ENSSSCG00000021289	2093.11	-0.841524	0.104082	-8.08521	6.21e-16	1.15e-14	GAK
ENSSSCG00000011357	750.227	1.18752	0.146933	8.08204	6.37e-16	1.17e-14	SHISA5
ENSSSCG00000033033	1014.07	-1.22889	0.152061	-8.08157	6.39e-16	1.18e-14	TOLLIP
ENSSSCG00000009338	163.043	2.24661	0.278157	8.07675	6.65e-16	1.22e-14	FRY
ENSSSCG00000023162	366.497	-1.561	0.193285	-8.07615	6.68e-16	1.23e-14	CDH3
ENSSSCG00000006201	2142.63	0.835216	0.103424	8.07568	6.71e-16	1.23e-14	ARFGEF1
ENSSSCG00000008022	1834.5	-0.869868	0.107723	-8.07507	6.74e-16	1.23e-14	TELO2
ENSSSCG00000029509	2045.91	-0.92961	0.11517	-8.07162	6.94e-16	1.27e-14	KIF22
ENSSSCG00000002632	87.6437	3.76625	0.466776	8.06864	7.11e-16	1.3e-14	SLC28A1
ENSSSCG00000036790	1186.21	0.988317	0.122605	8.06098	7.57e-16	1.38e-14	AKAP7
ENSSSCG00000036275	1028.54	-1.05804	0.131289	-8.0589	7.7e-16	1.4e-14	NSMCE1
ENSSSCG00000012278	3979.81	-0.735397	0.0912816	-8.05635	7.86e-16	1.43e-14	CFP
ENSSSCG00000003187	7142.93	-0.68594	0.0852092	-8.05007	8.27e-16	1.5e-14	FCGRT
ENSSSCG00000016399	1325.55	0.984682	0.122324	8.04976	8.3e-16	1.5e-14	STAM2
ENSSSCG00000006995	890.038	1.05836	0.131491	8.04896	8.35e-16	1.51e-14	ASAH1
ENSSSCG00000026571	906.39	1.04938	0.130432	8.04544	8.59e-16	1.55e-14	RAB8B
ENSSSCG00000007669	3475.07	-0.84938	0.105593	-8.04389	8.7e-16	1.57e-14	GNB2
ENSSSCG00000016834	826.435	1.32227	0.16446	8.04005	8.98e-16	1.62e-14	LMBRD2
ENSSSCG00000026506	3212.66	0.815113	0.101437	8.03567	9.31e-16	1.68e-14	RALGAPA2
ENSSSCG00000014223	715.42	1.26658	0.157689	8.03212	9.58e-16	1.72e-14	COMMD10
ENSSSCG00000029275	382.265	1.54519	0.192457	8.02878	9.84e-16	1.77e-14	PPARGC1A
ENSSSCG00000008309	1030.1	-1.08826	0.13556	-8.02789	9.92e-16	1.78e-14	SPR
ENSSSCG00000027224	7081.74	-0.695348	0.0866201	-8.02756	9.94e-16	1.78e-14	PCBP1
ENSSSCG00000040631	11244.5	0.680346	0.084763	8.02645	1e-15	1.79e-14	LPL
ENSSSCG00000017543	2231.6	0.834019	0.103927	8.02504	1.01e-15	1.81e-14	CALCOCO2
ENSSSCG00000009794	633.883	1.22313	0.15248	8.02157	1.04e-15	1.86e-14	MLXIP
ENSSSCG00000008388	315.267	1.8194	0.226893	8.01873	1.07e-15	1.9e-14	REL
ENSSSCG00000027840	1986.48	-1.06598	0.132937	-8.01872	1.07e-15	1.9e-14	-
ENSSSCG00000036383	662.403	1.21849	0.152048	8.01385	1.11e-15	1.98e-14	LGALS3BP
ENSSSCG00000040012	1277.14	-1.08673	0.135627	-8.0126	1.12e-15	1.99e-14	TMEM147
ENSSSCG00000035666	1207.27	-1.11059	0.138691	-8.00767	1.17e-15	2.07e-14	C20orf27
ENSSSCG00000006845	743.005	1.14621	0.143209	8.00374	1.21e-15	2.14e-14	STXBP3
ENSSSCG00000011298	1576.55	0.939753	0.117476	7.99955	1.25e-15	2.21e-14	CDCP1
ENSSSCG00000028902	2874.52	0.832262	0.10405	7.99865	1.26e-15	2.22e-14	RB1CC1
ENSSSCG00000033608	171.433	2.17939	0.272495	7.9979	1.27e-15	2.23e-14	LOXL2
ENSSSCG00000033920	789.379	-1.15278	0.144178	-7.99555	1.29e-15	2.27e-14	CTU2
ENSSSCG00000029411	4316.03	0.725708	0.090838	7.98904	1.36e-15	2.39e-14	CAPN2
ENSSSCG00000007748	999.9	-1.00837	0.126271	-7.98575	1.4e-15	2.45e-14	PSPH
ENSSSCG00000004617	184.263	2.10108	0.263221	7.98222	1.44e-15	2.52e-14	FAM214A
ENSSSCG00000039651	7131.27	0.676562	0.0847691	7.98123	1.45e-15	2.54e-14	SLC2A5
ENSSSCG00000018086	3291.17	0.975976	0.122291	7.98077	1.45e-15	2.54e-14	ND4L
ENSSSCG00000010136	1077.43	-1.01352	0.127004	-7.98023	1.46e-15	2.55e-14	TRMT2A
ENSSSCG00000026655	1571.77	0.915497	0.114719	7.98037	1.46e-15	2.55e-14	PTPN13
ENSSSCG00000006664	573.016	1.23846	0.155303	7.97447	1.53e-15	2.67e-14	MTMR11
ENSSSCG00000010997	2081.65	0.99352	0.124636	7.9714	1.57e-15	2.73e-14	SPINK4
ENSSSCG00000012857	2275.12	-0.979516	0.122954	-7.96654	1.63e-15	2.83e-14	CARS1
ENSSSCG00000000690	3181.34	-0.884946	0.111089	-7.96612	1.64e-15	2.84e-14	MLF2
ENSSSCG00000009290	1659	-0.941936	0.118266	-7.96458	1.66e-15	2.87e-14	MIPEP
ENSSSCG00000006543	1162.18	1.13415	0.142412	7.96383	1.67e-15	2.89e-14	ADAR
ENSSSCG00000031757	855.835	-1.12118	0.140811	-7.96228	1.69e-15	2.92e-14	CARS2
ENSSSCG00000010569	2644.79	0.790831	0.0993764	7.95793	1.75e-15	3.02e-14	OGA
ENSSSCG00000012847	5480.04	-0.793828	0.0997603	-7.95735	1.76e-15	3.03e-14	TALDO1
ENSSSCG00000032740	1819.12	0.858539	0.107969	7.95171	1.84e-15	3.17e-14	TMEM106B
ENSSSCG00000004919	2097.72	0.809968	0.101917	7.94733	1.91e-15	3.28e-14	NEDD4L
ENSSSCG00000002654	1051.69	-1.00063	0.126108	-7.93473	2.11e-15	3.62e-14	FBXO31
ENSSSCG00000012179	271.535	-11.5603	1.4573	-7.93269	2.14e-15	3.68e-14	ZFY
ENSSSCG00000027992	1775.99	0.84804	0.10697	7.92783	2.23e-15	3.82e-14	MST1R
ENSSSCG00000027777	123.818	2.57915	0.325394	7.92624	2.26e-15	3.86e-14	PRRG1
ENSSSCG00000015362	2046.11	0.835153	0.10538	7.92513	2.28e-15	3.89e-14	TSPAN13
ENSSSCG00000012566	1441.73	0.916584	0.115676	7.92372	2.31e-15	3.93e-14	-
ENSSSCG00000010774	672.478	-1.44656	0.182574	-7.92315	2.32e-15	3.95e-14	ZNF511
ENSSSCG00000039480	1619.4	0.877765	0.110796	7.92236	2.33e-15	3.97e-14	ERLIN2
ENSSSCG00000001025	12877.1	0.706909	0.0892686	7.9189	2.4e-15	4.07e-14	DSP
ENSSSCG00000034815	5323.94	-0.730729	0.0922816	-7.91847	2.4e-15	4.08e-14	U2AF2
ENSSSCG00000034927	4388.81	-0.71162	0.0898706	-7.91828	2.41e-15	4.08e-14	-
ENSSSCG00000002998	1620.39	-1.00672	0.127182	-7.91562	2.46e-15	4.17e-14	SNRPA
ENSSSCG00000009742	1178.35	0.973047	0.122954	7.91388	2.49e-15	4.22e-14	ULK1
ENSSSCG00000002799	4338.9	0.877726	0.110928	7.91261	2.52e-15	4.26e-14	CNOT1
ENSSSCG00000001917	552.875	-1.25541	0.15878	-7.90659	2.65e-15	4.46e-14	CD276
ENSSSCG00000039324	4594.94	-0.74244	0.0939202	-7.90501	2.68e-15	4.51e-14	FLII
ENSSSCG00000016090	1512.43	0.873937	0.110584	7.90291	2.72e-15	4.58e-14	SPATS2L
ENSSSCG00000008942	2164.24	0.899525	0.113881	7.89884	2.82e-15	4.73e-14	-
ENSSSCG00000032234	1203.37	-0.962838	0.12192	-7.89728	2.85e-15	4.78e-14	TMEM165
ENSSSCG00000021997	812.722	1.07203	0.135765	7.89626	2.87e-15	4.82e-14	ALS2CL
ENSSSCG00000003461	2020.65	0.934108	0.118303	7.89589	2.88e-15	4.82e-14	RSC1A1
ENSSSCG00000008195	3782.97	-0.834601	0.10572	-7.89448	2.92e-15	4.87e-14	COX5B
ENSSSCG00000048240	256.582	-1.87048	0.236931	-7.89462	2.91e-15	4.87e-14	SAMD5
ENSSSCG00000000253	8969.92	-0.777071	0.0984569	-7.8925	2.96e-15	4.94e-14	KRT18
ENSSSCG00000007189	645.363	1.18032	0.149556	7.89214	2.97e-15	4.95e-14	SDCBP2
ENSSSCG00000016261	277.623	1.67393	0.212143	7.8906	3.01e-15	5e-14	SP110
ENSSSCG00000011027	4722.73	0.843494	0.106905	7.89012	3.02e-15	5.02e-14	KIF5B
ENSSSCG00000027491	866.183	-1.06944	0.135572	-7.88833	3.06e-15	5.08e-14	-
ENSSSCG00000029944	31838.1	-0.655646	0.0831231	-7.88765	3.08e-15	5.1e-14	FASN
ENSSSCG00000031023	16526.6	0.616285	0.0781537	7.88555	3.13e-15	5.18e-14	-
ENSSSCG00000005955	1707.83	0.914044	0.115987	7.88061	3.26e-15	5.39e-14	EFR3A
ENSSSCG00000002787	1212.92	-0.940427	0.119358	-7.87906	3.3e-15	5.45e-14	E2F4
ENSSSCG00000004673	685.904	1.15652	0.146823	7.87691	3.36e-15	5.53e-14	SLC28A2
ENSSSCG00000008741	2822.24	-0.938549	0.119191	-7.87431	3.43e-15	5.64e-14	FGFBP1
ENSSSCG00000029830	31082.3	-0.758893	0.0964352	-7.86946	3.56e-15	5.86e-14	-
ENSSSCG00000006648	138.513	2.42342	0.308221	7.86262	3.76e-15	6.18e-14	CTSS
ENSSSCG00000011890	2089.16	0.81095	0.103182	7.85941	3.86e-15	6.33e-14	NR1I2
ENSSSCG00000004193	300.965	1.66118	0.211529	7.85322	4.05e-15	6.65e-14	ENPP1
ENSSSCG00000013409	1604	0.989209	0.125975	7.85245	4.08e-15	6.68e-14	SBF2
ENSSSCG00000032914	1990.43	-0.846993	0.107924	-7.84804	4.23e-15	6.91e-14	MANF
ENSSSCG00000034014	976.265	-1.07072	0.136566	-7.84033	4.49e-15	7.34e-14	MRPL40
ENSSSCG00000003353	937.263	1.1187	0.142755	7.83653	4.63e-15	7.55e-14	SLC35E2B
ENSSSCG00000022661	728.489	1.18702	0.151476	7.83632	4.64e-15	7.56e-14	FCHO2
ENSSSCG00000032833	256.507	-1.74609	0.222903	-7.83342	4.75e-15	7.72e-14	CD320
ENSSSCG00000038086	4367.5	-0.845737	0.107967	-7.83326	4.75e-15	7.72e-14	ECHS1
ENSSSCG00000012462	957.333	1.14544	0.146261	7.83146	4.82e-15	7.83e-14	POF1B
ENSSSCG00000039985	2485.39	0.818373	0.104581	7.82524	5.07e-15	8.21e-14	CES1
ENSSSCG00000008995	212.331	2.00145	0.255898	7.82128	5.23e-15	8.47e-14	LRAT
ENSSSCG00000007161	1728.36	-0.839095	0.107311	-7.81927	5.31e-15	8.59e-14	LZTS3
ENSSSCG00000013399	618.325	1.60009	0.204639	7.81911	5.32e-15	8.59e-14	TEAD1
ENSSSCG00000015818	551.233	1.38757	0.177617	7.81214	5.62e-15	9.07e-14	DDHD2
ENSSSCG00000029518	2113.2	0.809603	0.103637	7.81188	5.63e-15	9.08e-14	RIOK3
ENSSSCG00000009876	2316.59	-0.770046	0.0986359	-7.80695	5.86e-15	9.43e-14	DDX54
ENSSSCG00000001000	1418.46	-0.880631	0.112808	-7.80643	5.88e-15	9.46e-14	ECI2
ENSSSCG00000006790	1197.26	-0.983467	0.126099	-7.79917	6.23e-15	1e-13	WDR77
ENSSSCG00000001561	255.874	1.81908	0.233266	7.79829	6.28e-15	1.01e-13	ETV7
ENSSSCG00000038873	1866.97	0.87253	0.111979	7.79191	6.6e-15	1.06e-13	SLMAP
ENSSSCG00000003917	446.648	1.3444	0.172562	7.79081	6.66e-15	1.06e-13	TESK2
ENSSSCG00000008336	15862.6	0.660981	0.0848405	7.79086	6.66e-15	1.06e-13	ANXA4
ENSSSCG00000012772	3023.43	-0.917197	0.117773	-7.78782	6.82e-15	1.09e-13	BCAP31
ENSSSCG00000034039	19772.6	0.676694	0.0869022	7.78685	6.87e-15	1.09e-13	SLC11A2
ENSSSCG00000015535	3857.93	0.702868	0.0902825	7.78521	6.96e-15	1.11e-13	QSOX1
ENSSSCG00000008677	1809.69	-0.953217	0.122443	-7.78502	6.97e-15	1.11e-13	-
ENSSSCG00000008988	474.986	1.37085	0.17613	7.78317	7.07e-15	1.12e-13	CCNG2
ENSSSCG00000006066	743.62	1.08123	0.138933	7.78234	7.12e-15	1.13e-13	RNF19A
ENSSSCG00000022317	2699.79	-0.759392	0.0975805	-7.7822	7.13e-15	1.13e-13	SLC38A10
ENSSSCG00000028035	3215.96	0.771701	0.0991793	7.78087	7.2e-15	1.14e-13	-
ENSSSCG00000028501	169.967	-2.13737	0.274703	-7.78066	7.21e-15	1.14e-13	-
ENSSSCG00000004584	1024.28	1.03015	0.132418	7.77953	7.28e-15	1.15e-13	GCNT3
ENSSSCG00000030888	1133.13	-0.982425	0.126318	-7.77741	7.4e-15	1.17e-13	FADD
ENSSSCG00000015872	1465.77	0.977473	0.125696	7.7765	7.46e-15	1.17e-13	GPD2
ENSSSCG00000039193	765.504	1.10564	0.142177	7.77652	7.45e-15	1.17e-13	HOXB9
ENSSSCG00000038041	398.119	1.47204	0.189444	7.77034	7.83e-15	1.23e-13	FYB2
ENSSSCG00000009951	173.275	2.12861	0.27402	7.76809	7.97e-15	1.25e-13	SGSM1
ENSSSCG00000014450	1671.65	-0.929063	0.119606	-7.7677	7.99e-15	1.25e-13	TCOF1
ENSSSCG00000003818	1629.57	0.969144	0.124814	7.76472	8.18e-15	1.28e-13	DOCK7
ENSSSCG00000005287	6766.1	-0.642938	0.0828015	-7.76481	8.18e-15	1.28e-13	PSAT1
ENSSSCG00000000981	892.219	-1.04001	0.133951	-7.7641	8.22e-15	1.28e-13	CRELD2
ENSSSCG00000023880	657.475	-1.13088	0.145872	-7.75251	9.01e-15	1.41e-13	RRP8
ENSSSCG00000017672	1125.9	1.11814	0.144279	7.74985	9.2e-15	1.43e-13	MED13
ENSSSCG00000000887	663.668	1.16525	0.150376	7.74889	9.27e-15	1.44e-13	-
ENSSSCG00000029785	8935.34	-0.806295	0.104052	-7.74895	9.27e-15	1.44e-13	RPS9
ENSSSCG00000017357	1433.62	0.873229	0.112711	7.74748	9.37e-15	1.46e-13	ITGA2B
ENSSSCG00000034753	696.174	1.1265	0.145452	7.74483	9.57e-15	1.48e-13	FAM177A1
ENSSSCG00000026108	1516.52	-0.890032	0.11494	-7.74347	9.67e-15	1.5e-13	CDC42EP1
ENSSSCG00000039516	1031.64	-1.14813	0.148441	-7.73457	1.04e-14	1.61e-13	LRRC47
ENSSSCG00000004002	16163.3	-0.792088	0.102434	-7.7327	1.05e-14	1.63e-13	RPS5
ENSSSCG00000035012	2573.95	0.832095	0.107663	7.72873	1.09e-14	1.68e-13	DEPDC1B
ENSSSCG00000032661	221.943	-11.2699	1.45906	-7.72407	1.13e-14	1.74e-13	-
ENSSSCG00000013878	290.47	-1.64855	0.213699	-7.71435	1.22e-14	1.87e-13	PGLS
ENSSSCG00000010652	291.639	1.66882	0.216394	7.71192	1.24e-14	1.91e-13	FAM160B1
ENSSSCG00000003787	2639.26	0.781763	0.101453	7.70569	1.3e-14	2e-13	ZRANB2
ENSSSCG00000038474	1847.51	-0.998336	0.129572	-7.70489	1.31e-14	2.01e-13	AURKAIP1
ENSSSCG00000007485	1083.08	0.976392	0.126798	7.70034	1.36e-14	2.08e-13	BCAS1
ENSSSCG00000014082	618.301	1.15819	0.150445	7.69845	1.38e-14	2.11e-13	POLK
ENSSSCG00000000488	1903.83	0.849693	0.110392	7.69707	1.39e-14	2.13e-13	MDM2
ENSSSCG00000013727	1370.42	-0.963352	0.125232	-7.69254	1.44e-14	2.2e-13	TRIR
ENSSSCG00000000696	1547.39	-0.920695	0.119697	-7.69191	1.45e-14	2.21e-13	-
ENSSSCG00000004454	1229.4	-0.912277	0.118604	-7.69181	1.45e-14	2.21e-13	ME1
ENSSSCG00000025156	593.483	1.37908	0.179786	7.67065	1.71e-14	2.61e-13	BRWD3
ENSSSCG00000021750	1247.19	-0.911532	0.118847	-7.66981	1.72e-14	2.62e-13	MEX3D
ENSSSCG00000015576	2580.49	0.790953	0.103144	7.66846	1.74e-14	2.64e-13	TPR
ENSSSCG00000032411	510.655	-1.28304	0.167371	-7.66582	1.78e-14	2.7e-13	ENGASE
ENSSSCG00000011070	860.488	1.03158	0.134635	7.66209	1.83e-14	2.77e-13	MPP7
ENSSSCG00000009276	1747.63	-0.933159	0.121851	-7.65822	1.89e-14	2.85e-13	XPO4
ENSSSCG00000015390	642.075	1.14456	0.149456	7.65817	1.89e-14	2.85e-13	-
ENSSSCG00000000684	2665.41	-0.756097	0.0987757	-7.65469	1.94e-14	2.93e-13	USP5
ENSSSCG00000035101	4350.64	0.703937	0.0920355	7.64853	2.03e-14	3.07e-13	KLF5
ENSSSCG00000040855	675.665	1.4014	0.183298	7.64545	2.08e-14	3.14e-13	C5orf51
ENSSSCG00000031072	588.626	1.20521	0.157644	7.64514	2.09e-14	3.14e-13	ZNF514
ENSSSCG00000004414	4485.96	0.694745	0.0908809	7.64456	2.1e-14	3.15e-13	CD164
ENSSSCG00000040689	467.597	1.41153	0.184651	7.64431	2.1e-14	3.16e-13	APOA4
ENSSSCG00000006081	9991.5	-0.757201	0.0990758	-7.64264	2.13e-14	3.19e-13	RPL30
ENSSSCG00000011356	5903.47	-0.702503	0.0919816	-7.63743	2.22e-14	3.32e-13	UQCRC1
ENSSSCG00000004996	639.192	1.14347	0.149743	7.63621	2.24e-14	3.35e-13	KLHL28
ENSSSCG00000040449	862.804	-1.02015	0.133639	-7.63364	2.28e-14	3.41e-13	ABHD12
ENSSSCG00000011120	886.265	0.998279	0.130816	7.63115	2.33e-14	3.48e-13	USP6NL
ENSSSCG00000010514	980.861	-1.04976	0.137573	-7.63058	2.34e-14	3.49e-13	RRP12
ENSSSCG00000010834	1404.06	0.989893	0.129742	7.62968	2.35e-14	3.51e-13	MIA3
ENSSSCG00000014036	3569.76	-0.8035	0.105461	-7.61893	2.56e-14	3.81e-13	TMED9
ENSSSCG00000033450	2443.1	-0.771945	0.101337	-7.61761	2.58e-14	3.84e-13	PDAP1
ENSSSCG00000016204	797.267	-1.09251	0.143483	-7.61417	2.65e-14	3.94e-13	IHH
ENSSSCG00000031593	19197.2	-0.751674	0.0987589	-7.6112	2.72e-14	4.03e-13	NUDT3
ENSSSCG00000003402	9919.45	-0.710892	0.0934364	-7.6083	2.78e-14	4.12e-13	PGD
ENSSSCG00000017753	939.794	0.99383	0.130639	7.60748	2.79e-14	4.14e-13	KSR1
ENSSSCG00000035836	1876.1	-0.832424	0.109447	-7.60575	2.83e-14	4.19e-13	-
ENSSSCG00000040385	575.587	-1.31499	0.173092	-7.59709	3.03e-14	4.47e-13	RFNG
ENSSSCG00000014367	261.718	-1.68171	0.221368	-7.59689	3.03e-14	4.48e-13	SLC35A4
ENSSSCG00000012597	81.1854	-3.43208	0.451988	-7.59329	3.12e-14	4.6e-13	PLS3
ENSSSCG00000037000	1714.56	-0.883821	0.116406	-7.5926	3.14e-14	4.62e-13	SIGMAR1
ENSSSCG00000009146	11078.6	-0.69019	0.0909467	-7.58895	3.23e-14	4.74e-13	-
ENSSSCG00000011351	1725.27	-1.00815	0.132855	-7.58836	3.24e-14	4.76e-13	TMA7
ENSSSCG00000000958	1291.42	0.888779	0.117168	7.58552	3.31e-14	4.86e-13	DYRK2
ENSSSCG00000006610	2191.18	-0.916051	0.120771	-7.58503	3.32e-14	4.87e-13	S100A11
ENSSSCG00000027302	2752.11	-0.790164	0.104234	-7.58066	3.44e-14	5.03e-13	PKP3
ENSSSCG00000014269	841.419	1.07919	0.142405	7.5783	3.5e-14	5.12e-13	FNIP1
ENSSSCG00000034980	2113.13	-0.798415	0.10541	-7.57436	3.61e-14	5.27e-13	IRF8
ENSSSCG00000010687	862.643	1.06065	0.140037	7.57408	3.62e-14	5.28e-13	INPP5F
ENSSSCG00000011942	4331.58	0.674319	0.0890322	7.57388	3.62e-14	5.28e-13	CD47
ENSSSCG00000001483	1313.71	1.00792	0.133087	7.57337	3.64e-14	5.3e-13	FAM83B
ENSSSCG00000039360	349.069	-1.55893	0.205864	-7.57264	3.66e-14	5.32e-13	LRFN4
ENSSSCG00000037427	739.4	-1.11774	0.147637	-7.57088	3.71e-14	5.39e-13	PTDSS2
ENSSSCG00000022647	678.291	-1.2478	0.164865	-7.56865	3.77e-14	5.47e-13	TIMM17B
ENSSSCG00000039060	1913.28	0.802682	0.106099	7.56541	3.87e-14	5.61e-13	RASSF3
ENSSSCG00000026724	1918.67	0.781702	0.103338	7.56451	3.89e-14	5.64e-13	PLBD1
ENSSSCG00000008581	796.888	1.09223	0.144444	7.56161	3.98e-14	5.76e-13	NCOA1
ENSSSCG00000009396	519.421	1.25996	0.166736	7.5566	4.14e-14	5.98e-13	PHF11
ENSSSCG00000016986	115.894	2.81863	0.373065	7.55533	4.18e-14	6.03e-13	CREBRF
ENSSSCG00000004237	1697.74	0.831851	0.110162	7.55115	4.31e-14	6.22e-13	SERINC1
ENSSSCG00000016968	1300.36	1.18304	0.1568	7.54488	4.53e-14	6.52e-13	BDP1
ENSSSCG00000024761	957.201	1.07973	0.143136	7.54342	4.58e-14	6.59e-13	SNX13
ENSSSCG00000008529	418.216	1.35897	0.180295	7.5375	4.79e-14	6.89e-13	YPEL5
ENSSSCG00000010759	3255.98	-0.821101	0.10909	-7.52684	5.2e-14	7.46e-13	GLRX3
ENSSSCG00000030798	7180.53	-0.670225	0.0890897	-7.52304	5.35e-14	7.68e-13	FUS
ENSSSCG00000015940	1418.83	0.942907	0.125512	7.51248	5.8e-14	8.31e-13	UBR3
ENSSSCG00000009545	650.883	1.10431	0.147012	7.51169	5.84e-14	8.35e-13	COL4A2
ENSSSCG00000017287	2247.08	-0.836424	0.111374	-7.51003	5.91e-14	8.45e-13	PSMC5
ENSSSCG00000001934	1596.8	0.877003	0.116837	7.50621	6.09e-14	8.69e-13	SEC23A
ENSSSCG00000037468	1286.06	0.909295	0.121141	7.50607	6.09e-14	8.69e-13	GNE
ENSSSCG00000023400	1052.77	-0.952211	0.126883	-7.50466	6.16e-14	8.78e-13	ZNF598
ENSSSCG00000010084	511.411	-1.337	0.178169	-7.50411	6.18e-14	8.8e-13	-
ENSSSCG00000004717	769.644	1.04417	0.139182	7.50224	6.27e-14	8.92e-13	UBR1
ENSSSCG00000014258	1107.95	-0.92553	0.123443	-7.49766	6.5e-14	9.23e-13	ISOC1
ENSSSCG00000042208	847.075	-1.13203	0.151045	-7.49462	6.65e-14	9.43e-13	H2AX
ENSSSCG00000003612	1676.12	-0.896165	0.119587	-7.49382	6.69e-14	9.48e-13	EIF3I
ENSSSCG00000004674	389.472	-1.38395	0.184873	-7.48593	7.1e-14	1.01e-12	SHF
ENSSSCG00000034227	15134.1	-0.810679	0.10832	-7.48409	7.2e-14	1.02e-12	RPL35
ENSSSCG00000002847	1602.85	-0.817023	0.1092	-7.48188	7.33e-14	1.03e-12	GPT2
ENSSSCG00000013613	859.821	-1.05249	0.140674	-7.48176	7.33e-14	1.03e-12	ELOF1
ENSSSCG00000016658	1689.93	0.887397	0.118607	7.48185	7.33e-14	1.03e-12	ANLN
ENSSSCG00000012913	2065.04	-0.890227	0.118991	-7.48148	7.35e-14	1.04e-12	PPP1CA
ENSSSCG00000027676	3120.08	-0.831278	0.111247	-7.47239	7.88e-14	1.11e-12	NOP56
ENSSSCG00000014871	1338.82	-0.885315	0.118555	-7.46754	8.17e-14	1.15e-12	TSKU
ENSSSCG00000003505	5403.07	-0.703121	0.0942093	-7.46339	8.43e-14	1.18e-12	DDOST
ENSSSCG00000006781	603.091	1.29387	0.173372	7.46296	8.46e-14	1.19e-12	CTTNBP2NL
ENSSSCG00000004938	1413.84	0.912251	0.12228	7.46036	8.63e-14	1.21e-12	DENND4A
ENSSSCG00000018091	74866.8	0.788108	0.105662	7.4588	8.73e-14	1.22e-12	ND5
ENSSSCG00000029119	2086.53	-0.826313	0.110783	-7.45887	8.73e-14	1.22e-12	PRPF6
ENSSSCG00000008645	977	-0.962076	0.12902	-7.45681	8.86e-14	1.24e-12	ID2
ENSSSCG00000040507	691.103	-1.1657	0.156345	-7.45592	8.92e-14	1.25e-12	PDLIM7
ENSSSCG00000036741	718.785	-1.28514	0.172423	-7.45344	9.09e-14	1.27e-12	PITX1
ENSSSCG00000015485	807.996	1.12748	0.151293	7.45226	9.18e-14	1.28e-12	SUCO
ENSSSCG00000003128	1923.24	-0.797658	0.107044	-7.45172	9.21e-14	1.28e-12	LIG1
ENSSSCG00000015238	846.893	1.25911	0.169046	7.44833	9.45e-14	1.31e-12	ARHGAP32
ENSSSCG00000005528	1390.5	-0.945377	0.12695	-7.44684	9.56e-14	1.33e-12	NDUFA8
ENSSSCG00000013148	120.46	7.88707	1.05942	7.44472	9.71e-14	1.35e-12	GLYATL2
ENSSSCG00000025928	15628.5	-0.73831	0.099171	-7.44482	9.71e-14	1.35e-12	RPL18
ENSSSCG00000008008	1502.12	-1.03575	0.139143	-7.4438	9.78e-14	1.35e-12	STUB1
ENSSSCG00000021560	2255.15	-0.7719	0.10375	-7.43999	1.01e-13	1.39e-12	-
ENSSSCG00000031719	1422.59	0.861665	0.115814	7.44007	1.01e-13	1.39e-12	SEMA4B
ENSSSCG00000017913	2453.95	-0.812868	0.109301	-7.43695	1.03e-13	1.42e-12	-
ENSSSCG00000032180	4578.75	-0.652733	0.0877747	-7.43646	1.03e-13	1.43e-12	MCM7
ENSSSCG00000015815	484.238	1.25643	0.169025	7.43338	1.06e-13	1.46e-12	FGFR1
ENSSSCG00000003267	965.214	-0.938755	0.126348	-7.42993	1.09e-13	1.49e-12	MBOAT7
ENSSSCG00000028078	719.976	-1.08514	0.146087	-7.42807	1.1e-13	1.51e-12	DPH1
ENSSSCG00000001852	4460.24	-0.757148	0.101978	-7.42464	1.13e-13	1.55e-12	IDH2
ENSSSCG00000013661	4313.45	-0.751645	0.101235	-7.42474	1.13e-13	1.55e-12	EIF3G
ENSSSCG00000014672	107.201	2.60278	0.35059	7.42401	1.14e-13	1.56e-12	-
ENSSSCG00000006703	1208.85	0.958237	0.129166	7.41864	1.18e-13	1.62e-12	PRKAB2
ENSSSCG00000013435	3014.77	-0.739408	0.0997436	-7.41308	1.23e-13	1.69e-12	MBD3
ENSSSCG00000034811	2137.58	-0.858117	0.115856	-7.40678	1.29e-13	1.77e-12	QDPR
ENSSSCG00000003527	3686.32	-0.670936	0.0906014	-7.40536	1.31e-13	1.78e-12	EPHB2
ENSSSCG00000009793	1011.51	1.03548	0.13985	7.40419	1.32e-13	1.8e-12	CLIP1
ENSSSCG00000020817	12822	-0.808627	0.109229	-7.40307	1.33e-13	1.81e-12	RPS16
ENSSSCG00000009885	958.903	1.21201	0.163804	7.39918	1.37e-13	1.86e-12	HECTD4
ENSSSCG00000017136	1797.1	-0.816376	0.110354	-7.39777	1.38e-13	1.88e-12	TBCD
ENSSSCG00000013662	1094.36	-1.03769	0.140277	-7.39741	1.39e-13	1.88e-12	PPAN
ENSSSCG00000025588	157.813	-2.07155	0.280042	-7.39731	1.39e-13	1.88e-12	FJX1
ENSSSCG00000033653	3272.31	-0.778402	0.105227	-7.39733	1.39e-13	1.88e-12	-
ENSSSCG00000010949	648.272	-1.09519	0.14827	-7.38642	1.51e-13	2.04e-12	DAPK1
ENSSSCG00000010471	2204.2	0.848148	0.114859	7.38427	1.53e-13	2.07e-12	KIF11
ENSSSCG00000000272	679.971	1.29924	0.17619	7.37409	1.65e-13	2.23e-12	SP1
ENSSSCG00000031838	6917.97	-0.69609	0.0944246	-7.37191	1.68e-13	2.27e-12	-
ENSSSCG00000037559	821.912	1.0387	0.140916	7.37108	1.69e-13	2.28e-12	ACOT11
ENSSSCG00000003465	1011.6	0.94812	0.128651	7.3697	1.71e-13	2.3e-12	FBLIM1
ENSSSCG00000018053	592.701	-1.15834	0.157209	-7.36817	1.73e-13	2.33e-12	MED9
ENSSSCG00000013566	139.69	2.28318	0.309877	7.36802	1.73e-13	2.33e-12	INSR
ENSSSCG00000040710	4301.24	-0.684931	0.0929968	-7.36511	1.77e-13	2.38e-12	SURF4
ENSSSCG00000017761	1270.58	-0.939112	0.127555	-7.36244	1.81e-13	2.42e-12	UNC119
ENSSSCG00000014040	4349.15	-0.705114	0.0958175	-7.35892	1.85e-13	2.48e-12	LMAN2
ENSSSCG00000022687	1154.07	-0.881592	0.11987	-7.35459	1.92e-13	2.56e-12	NAA40
ENSSSCG00000016861	5104.94	0.680879	0.0926114	7.35201	1.95e-13	2.61e-12	C6
ENSSSCG00000015709	936.031	0.944211	0.128465	7.34997	1.98e-13	2.65e-12	SLC35F5
ENSSSCG00000038777	755.495	-1.19898	0.163136	-7.34959	1.99e-13	2.65e-12	C7orf50
ENSSSCG00000015742	381.11	-1.3754	0.187184	-7.34785	2.01e-13	2.68e-12	TMEM177
ENSSSCG00000009921	96.3235	2.8143	0.383045	7.34718	2.02e-13	2.69e-12	OASL
ENSSSCG00000037077	1033.66	-0.991635	0.135014	-7.34469	2.06e-13	2.74e-12	SHMT2
ENSSSCG00000008035	539.892	-1.23385	0.168035	-7.34284	2.09e-13	2.78e-12	GFER
ENSSSCG00000017296	171.574	2.02171	0.275403	7.34094	2.12e-13	2.81e-12	ACE
ENSSSCG00000015820	1061.71	0.982903	0.133913	7.33987	2.14e-13	2.83e-12	NSD3
ENSSSCG00000008443	644.03	1.11645	0.152141	7.33825	2.16e-13	2.87e-12	EPAS1
ENSSSCG00000023759	1207.16	-0.915191	0.124735	-7.33709	2.18e-13	2.89e-12	WDR13
ENSSSCG00000008451	1244.03	0.887723	0.121004	7.33632	2.2e-13	2.9e-12	-
ENSSSCG00000021472	2226.86	-0.830346	0.11319	-7.33583	2.2e-13	2.91e-12	POLR2E
ENSSSCG00000008237	1945.6	0.764334	0.104278	7.32975	2.31e-13	3.04e-12	RETSAT
ENSSSCG00000009692	503.978	-1.36907	0.186955	-7.32299	2.43e-13	3.2e-12	PINX1
ENSSSCG00000035007	28196.9	-0.681022	0.0930545	-7.31853	2.51e-13	3.3e-12	-
ENSSSCG00000031706	308.481	1.57699	0.215521	7.31714	2.53e-13	3.33e-12	-
ENSSSCG00000039881	528.938	-1.2612	0.172366	-7.31702	2.54e-13	3.33e-12	GLI4
ENSSSCG00000013107	2813.47	-0.692038	0.0946607	-7.31072	2.66e-13	3.49e-12	PRPF19
ENSSSCG00000002635	598.666	-1.16472	0.159333	-7.30996	2.67e-13	3.5e-12	SPIRE2
ENSSSCG00000015129	1182.57	1.11986	0.153298	7.30511	2.77e-13	3.63e-12	ARHGEF12
ENSSSCG00000003592	1556.95	-0.807282	0.110535	-7.30343	2.81e-13	3.67e-12	SDC3
ENSSSCG00000007278	4794.63	-0.644737	0.0884209	-7.29168	3.06e-13	4e-12	AHCY
ENSSSCG00000037264	294.003	1.51113	0.207276	7.29042	3.09e-13	4.04e-12	RAB31
ENSSSCG00000016056	3376.34	0.745532	0.102294	7.28811	3.14e-13	4.1e-12	GLS
ENSSSCG00000000077	1228.93	-0.885771	0.121595	-7.2846	3.23e-13	4.21e-12	ADSL
ENSSSCG00000022151	267.715	-1.83182	0.251522	-7.28295	3.27e-13	4.25e-12	B3GALT6
ENSSSCG00000010735	1220.23	-0.952066	0.130776	-7.28011	3.34e-13	4.34e-12	LHPP
ENSSSCG00000033694	971.64	-1.07338	0.147496	-7.27733	3.4e-13	4.43e-12	MRPL41
ENSSSCG00000023326	5034.01	0.630901	0.0867004	7.27679	3.42e-13	4.44e-12	PNRC2
ENSSSCG00000000570	1204.19	0.880709	0.121056	7.27522	3.46e-13	4.49e-12	C2CD5
ENSSSCG00000025151	1985.5	-0.771303	0.106027	-7.27456	3.48e-13	4.5e-12	-
ENSSSCG00000037424	507.159	1.19445	0.164205	7.27411	3.49e-13	4.52e-12	CDK19
ENSSSCG00000011317	2230.27	0.84215	0.115779	7.27376	3.5e-13	4.52e-12	FYCO1
ENSSSCG00000002753	1604.74	-0.860397	0.118345	-7.27026	3.59e-13	4.64e-12	NOB1
ENSSSCG00000039922	560.982	-1.58035	0.21747	-7.26698	3.68e-13	4.75e-12	CDC42EP5
ENSSSCG00000001835	250.23	1.73701	0.239133	7.26379	3.76e-13	4.85e-12	ABHD2
ENSSSCG00000024912	1285.45	-0.978814	0.134767	-7.26302	3.79e-13	4.88e-12	WDR5
ENSSSCG00000005215	379.763	1.3662	0.188108	7.26286	3.79e-13	4.88e-12	JAK2
ENSSSCG00000038752	1964.66	0.775135	0.106727	7.26275	3.79e-13	4.88e-12	C6orf62
ENSSSCG00000017414	998.078	-0.907972	0.125148	-7.2552	4.01e-13	5.15e-12	KAT2A
ENSSSCG00000014976	472.607	1.34665	0.185744	7.25003	4.17e-13	5.35e-12	ARHGAP42
ENSSSCG00000012560	1137.65	-0.921283	0.12715	-7.24567	4.3e-13	5.52e-12	-
ENSSSCG00000017403	3473.82	0.658151	0.0909086	7.2397	4.5e-13	5.76e-12	STAT3
ENSSSCG00000005672	2820.05	-0.782863	0.108156	-7.23829	4.54e-13	5.81e-12	PTPA
ENSSSCG00000007052	3205.85	0.789441	0.109066	7.2382	4.55e-13	5.81e-12	FERMT1
ENSSSCG00000007993	1303.71	-0.863667	0.119341	-7.23699	4.59e-13	5.86e-12	CAPN15
ENSSSCG00000009473	1410.29	0.920106	0.127204	7.23334	4.71e-13	6.01e-12	MYCBP2
ENSSSCG00000015067	1192.14	-0.862302	0.119223	-7.23268	4.74e-13	6.04e-12	ZPR1
ENSSSCG00000000600	2223.54	0.747274	0.103411	7.22629	4.96e-13	6.32e-12	EPS8
ENSSSCG00000028973	1033.29	0.949109	0.131363	7.22508	5.01e-13	6.37e-12	PHACTR4
ENSSSCG00000037898	1016.53	-0.921468	0.127562	-7.22368	5.06e-13	6.43e-12	CXXC5
ENSSSCG00000003707	596.394	1.17095	0.162137	7.222	5.12e-13	6.51e-12	NPC1
ENSSSCG00000021072	206.95	1.85997	0.257563	7.22142	5.14e-13	6.53e-12	EPG5
ENSSSCG00000004190	809.192	1.06528	0.147533	7.2206	5.18e-13	6.56e-12	STX7
ENSSSCG00000002905	1458.22	-0.92727	0.128442	-7.21937	5.22e-13	6.62e-12	RBM42
ENSSSCG00000008575	1379.5	0.893198	0.123932	7.20718	5.71e-13	7.23e-12	ASXL2
ENSSSCG00000014255	12061.1	0.726574	0.100834	7.20563	5.78e-13	7.3e-12	SLC12A2
ENSSSCG00000016367	1137.6	-0.868806	0.120647	-7.20121	5.97e-13	7.54e-12	RNPEPL1
ENSSSCG00000001346	2730.98	-0.715993	0.0994515	-7.19942	6.05e-13	7.63e-12	ABCF1
ENSSSCG00000028184	84.3425	2.90917	0.404121	7.19875	6.08e-13	7.66e-12	DNAH1
ENSSSCG00000005170	1644.14	1.11558	0.155018	7.19644	6.18e-13	7.78e-12	DENND4C
ENSSSCG00000030415	1761.03	-0.775671	0.107827	-7.19367	6.31e-13	7.94e-12	DPP3
ENSSSCG00000040666	1593.38	-0.92012	0.127914	-7.19327	6.33e-13	7.95e-12	REX1BD
ENSSSCG00000008188	6243.56	0.616436	0.0856982	7.1931	6.33e-13	7.95e-12	MGAT4A
ENSSSCG00000010849	2051.06	0.757352	0.105302	7.19219	6.38e-13	8e-12	WDR26
ENSSSCG00000033169	18421.3	-0.762375	0.106004	-7.19197	6.39e-13	8e-12	RPS15
ENSSSCG00000017924	1557.1	-0.83903	0.116736	-7.18743	6.6e-13	8.27e-12	PELP1
ENSSSCG00000008553	915.557	-1.06809	0.148847	-7.17578	7.19e-13	8.99e-12	PREB
ENSSSCG00000013437	1728.23	-0.779143	0.108589	-7.17515	7.22e-13	9.03e-12	TCF3
ENSSSCG00000017268	614.363	1.30946	0.182525	7.17415	7.28e-13	9.09e-12	PRKCA
ENSSSCG00000000087	1476.61	-0.851926	0.11883	-7.16929	7.54e-13	9.41e-12	TAB1
ENSSSCG00000028712	693.244	-1.08366	0.151268	-7.16387	7.84e-13	9.78e-12	ATPAF2
ENSSSCG00000037977	664.28	1.06382	0.14858	7.15987	8.08e-13	1.01e-11	ALMS1
ENSSSCG00000008748	921.222	1.04574	0.14606	7.1597	8.09e-13	1.01e-11	-
ENSSSCG00000004222	656.502	1.11518	0.155784	7.15849	8.16e-13	1.01e-11	NCOA7
ENSSSCG00000038970	82.6412	2.97479	0.415701	7.15609	8.3e-13	1.03e-11	BCL2L15
ENSSSCG00000021698	1259.26	-0.875205	0.122417	-7.14935	8.72e-13	1.08e-11	RRP1B
ENSSSCG00000005970	2849.16	0.802247	0.112267	7.14589	8.94e-13	1.11e-11	SQLE
ENSSSCG00000001414	1320.07	-0.869523	0.121737	-7.14265	9.16e-13	1.13e-11	-
ENSSSCG00000008700	74.1848	-3.20661	0.449024	-7.1413	9.25e-13	1.14e-11	HGFAC
ENSSSCG00000035082	1136.76	-0.954275	0.133921	-7.12564	1.04e-12	1.28e-11	PHF5A
ENSSSCG00000015801	464.123	1.25355	0.175963	7.12396	1.05e-12	1.3e-11	TLR3
ENSSSCG00000000148	82.7148	2.92822	0.41118	7.12151	1.07e-12	1.32e-11	-
ENSSSCG00000028025	621.918	-1.27146	0.178548	-7.12114	1.07e-12	1.32e-11	WDR74
ENSSSCG00000012957	5122.55	-0.63565	0.089279	-7.11982	1.08e-12	1.33e-11	SF3B2
ENSSSCG00000009138	16691.5	-0.552683	0.0776465	-7.11794	1.1e-12	1.35e-11	-
ENSSSCG00000002142	1122.47	0.857454	0.120481	7.11693	1.1e-12	1.36e-11	TEP1
ENSSSCG00000012491	394.33	1.3374	0.18793	7.11644	1.11e-12	1.36e-11	CENPI
ENSSSCG00000022874	1976.33	-0.740379	0.104049	-7.11566	1.11e-12	1.37e-11	DNAJA3
ENSSSCG00000030467	608.672	1.30877	0.183944	7.11504	1.12e-12	1.37e-11	PHC3
ENSSSCG00000013263	1742.53	-0.770939	0.108441	-7.10931	1.17e-12	1.43e-11	CREB3L1
ENSSSCG00000011943	689.216	1.20211	0.16914	7.10718	1.18e-12	1.45e-11	BBX
ENSSSCG00000016747	1811.53	-0.758926	0.106783	-7.10718	1.18e-12	1.45e-11	NUDCD3
ENSSSCG00000029156	567.048	-1.11256	0.156582	-7.10525	1.2e-12	1.47e-11	ZNF865
ENSSSCG00000009178	8824.86	-0.627218	0.0882785	-7.10499	1.2e-12	1.47e-11	H2AFZ
ENSSSCG00000032235	1027.33	-1.01254	0.142538	-7.10364	1.22e-12	1.48e-11	-
ENSSSCG00000020666	1517.86	0.803759	0.113161	7.10277	1.22e-12	1.49e-11	EHD4
ENSSSCG00000011253	1436.71	0.809842	0.114041	7.1013	1.24e-12	1.5e-11	OXSR1
ENSSSCG00000040727	489.108	-1.32042	0.186148	-7.0934	1.31e-12	1.59e-11	ASPSCR1
ENSSSCG00000023177	726.551	-1.03233	0.145625	-7.08898	1.35e-12	1.64e-11	RRP9
ENSSSCG00000013045	1951.24	-0.758922	0.107118	-7.08494	1.39e-12	1.69e-11	OTUB1
ENSSSCG00000025885	336.039	-1.41565	0.199928	-7.08079	1.43e-12	1.74e-11	ITLN2
ENSSSCG00000000394	1436.16	-0.825624	0.116605	-7.08053	1.44e-12	1.74e-11	-
ENSSSCG00000014211	720.68	1.20681	0.170447	7.08026	1.44e-12	1.74e-11	YTHDC2
ENSSSCG00000029857	4216.08	0.656053	0.092674	7.07915	1.45e-12	1.75e-11	-
ENSSSCG00000002496	826.128	-1.0525	0.148691	-7.07843	1.46e-12	1.76e-11	GLRX5
ENSSSCG00000004639	970.734	0.930784	0.131623	7.07161	1.53e-12	1.85e-11	USP8
ENSSSCG00000040786	9478.68	0.715896	0.101278	7.06862	1.56e-12	1.89e-11	SPTBN1
ENSSSCG00000013062	3474.35	-0.643523	0.091043	-7.06834	1.57e-12	1.89e-11	MTA2
ENSSSCG00000021220	2951.56	-0.712709	0.100848	-7.06715	1.58e-12	1.9e-11	CKB
ENSSSCG00000016314	147.408	2.04112	0.288855	7.06626	1.59e-12	1.91e-11	TRPM8
ENSSSCG00000039191	3049.18	0.890064	0.125965	7.06598	1.59e-12	1.92e-11	CBX5
ENSSSCG00000002884	1842.54	-0.740275	0.104768	-7.06583	1.6e-12	1.92e-11	LSR
ENSSSCG00000015851	751.532	1.05063	0.148695	7.06569	1.6e-12	1.92e-11	TNKS
ENSSSCG00000022126	1720.55	0.891601	0.126194	7.06531	1.6e-12	1.92e-11	EGFR
ENSSSCG00000033326	9321.29	-0.783543	0.110912	-7.06453	1.61e-12	1.93e-11	RPL37
ENSSSCG00000033367	619.006	1.19528	0.169245	7.06244	1.64e-12	1.96e-11	PLEKHA2
ENSSSCG00000037979	1615.22	-0.862665	0.122181	-7.06053	1.66e-12	1.98e-11	-
ENSSSCG00000001420	1728.06	-0.754149	0.106844	-7.05841	1.68e-12	2.01e-11	EHMT2
ENSSSCG00000003566	3110.16	-0.727437	0.103066	-7.05797	1.69e-12	2.02e-11	NUDC
ENSSSCG00000020808	4591.6	-0.615497	0.0872113	-7.05754	1.69e-12	2.02e-11	-
ENSSSCG00000006835	4595.76	-0.666854	0.0945387	-7.05376	1.74e-12	2.07e-11	SARS1
ENSSSCG00000005621	2700.79	-0.721865	0.102355	-7.05258	1.76e-12	2.09e-11	CDK9
ENSSSCG00000039650	2313.33	-0.818711	0.116098	-7.0519	1.76e-12	2.1e-11	PCYT2
ENSSSCG00000012965	766.435	-1.08828	0.154464	-7.04556	1.85e-12	2.19e-11	DRAP1
ENSSSCG00000029945	285.226	-1.52211	0.216113	-7.04314	1.88e-12	2.23e-11	GCAT
ENSSSCG00000035617	75.6875	-3.19627	0.45406	-7.03932	1.93e-12	2.29e-11	-
ENSSSCG00000009554	1798.3	-0.856106	0.121625	-7.03892	1.94e-12	2.29e-11	GRTP1
ENSSSCG00000024437	1044.71	-0.914126	0.12989	-7.03769	1.95e-12	2.31e-11	AP2M1
ENSSSCG00000010330	767.977	-0.967246	0.137507	-7.03416	2e-12	2.37e-11	PPIF
ENSSSCG00000008304	803.905	-0.999947	0.142183	-7.03282	2.02e-12	2.39e-11	PRADC1
ENSSSCG00000021910	71.9081	3.19125	0.453774	7.03267	2.03e-12	2.39e-11	GAST
ENSSSCG00000035444	91.4846	-7.54358	1.07269	-7.03238	2.03e-12	2.39e-11	ZFP42
ENSSSCG00000022655	741.406	-1.14824	0.163282	-7.03223	2.03e-12	2.39e-11	PTGES2
ENSSSCG00000007558	2866.85	-0.683525	0.0972447	-7.02892	2.08e-12	2.45e-11	INTS1
ENSSSCG00000008898	164.674	1.90453	0.271008	7.02759	2.1e-12	2.47e-11	-
ENSSSCG00000016173	1612.93	-0.831869	0.118395	-7.02619	2.12e-12	2.49e-11	ATIC
ENSSSCG00000013905	4519.59	-0.739246	0.105234	-7.02477	2.14e-12	2.52e-11	FKBP8
ENSSSCG00000013402	2131.75	0.759387	0.108114	7.02396	2.16e-12	2.53e-11	USP47
ENSSSCG00000021371	226.721	1.6397	0.233454	7.02364	2.16e-12	2.53e-11	ZNF300
ENSSSCG00000002719	413.779	-1.53657	0.218808	-7.02249	2.18e-12	2.55e-11	EXOSC6
ENSSSCG00000009535	910.957	1.04752	0.149179	7.02185	2.19e-12	2.56e-11	EFNB2
ENSSSCG00000030125	3636.67	-0.768359	0.109443	-7.02063	2.21e-12	2.58e-11	SELENOF
ENSSSCG00000040571	915.809	-0.97083	0.138285	-7.02048	2.21e-12	2.58e-11	-
ENSSSCG00000039658	5508.17	0.61654	0.0878436	7.01862	2.24e-12	2.61e-11	-
ENSSSCG00000007909	612.434	1.05219	0.150078	7.01091	2.37e-12	2.76e-11	ABAT
ENSSSCG00000033687	618.793	-1.07951	0.154003	-7.00963	2.39e-12	2.78e-11	ATG101
ENSSSCG00000039761	1275.67	-0.891216	0.127292	-7.00136	2.53e-12	2.95e-11	MYCL
ENSSSCG00000006145	121.337	-2.30654	0.32963	-6.99736	2.61e-12	3.03e-11	E2F5
ENSSSCG00000031302	2230.73	-0.738588	0.105559	-6.99695	2.62e-12	3.04e-11	CTBP1
ENSSSCG00000011435	2046.96	-0.772534	0.110434	-6.99543	2.64e-12	3.07e-11	TWF2
ENSSSCG00000031513	507.531	-1.29429	0.185069	-6.99353	2.68e-12	3.11e-11	HRAS
ENSSSCG00000024439	468.791	1.18428	0.169366	6.99244	2.7e-12	3.13e-11	PTGER4
ENSSSCG00000038614	310.895	-1.54228	0.220623	-6.99057	2.74e-12	3.17e-11	NENF
ENSSSCG00000006501	6130.27	-0.677532	0.0969337	-6.98964	2.76e-12	3.19e-11	SSR2
ENSSSCG00000031866	215.333	1.71053	0.244744	6.98907	2.77e-12	3.2e-11	TIMP3
ENSSSCG00000006760	972.471	0.969766	0.138831	6.98521	2.84e-12	3.28e-11	HIPK1
ENSSSCG00000016275	19198.1	-0.544052	0.0779015	-6.98384	2.87e-12	3.31e-11	NCL
ENSSSCG00000010544	874.023	0.923819	0.132371	6.97899	2.97e-12	3.43e-11	DNMBP
ENSSSCG00000010029	1285.85	-0.820481	0.117695	-6.97124	3.14e-12	3.62e-11	DRG1
ENSSSCG00000006887	2174.15	-0.713033	0.102305	-6.96966	3.18e-12	3.66e-11	CNN3
ENSSSCG00000035967	1406.54	-0.797559	0.114435	-6.96953	3.18e-12	3.66e-11	ZC3H18
ENSSSCG00000035120	1643	-0.762137	0.109359	-6.96916	3.19e-12	3.66e-11	ALKBH5
ENSSSCG00000015353	713.918	1.02689	0.147368	6.96816	3.21e-12	3.69e-11	SCIN
ENSSSCG00000012838	175.647	-1.85948	0.266913	-6.96661	3.25e-12	3.72e-11	TSPAN4
ENSSSCG00000038006	996.098	-0.890791	0.127905	-6.96447	3.3e-12	3.78e-11	SLC25A33
ENSSSCG00000008019	3144.83	-0.69616	0.100013	-6.96068	3.39e-12	3.88e-11	JPT2
ENSSSCG00000000808	4938.94	0.673411	0.0969372	6.94688	3.73e-12	4.27e-11	SLC38A2
ENSSSCG00000012968	411.045	-1.26863	0.18264	-6.94607	3.76e-12	4.29e-11	CCDC85B
ENSSSCG00000034318	1292.48	-0.951895	0.137062	-6.94502	3.78e-12	4.32e-11	MRPS25
ENSSSCG00000016395	994.855	1.04188	0.150096	6.94144	3.88e-12	4.43e-11	RIF1
ENSSSCG00000016441	1036.95	-0.923721	0.133084	-6.9409	3.9e-12	4.44e-11	-
ENSSSCG00000028806	1292.15	-0.807749	0.11638	-6.94064	3.9e-12	4.45e-11	RPS6KA4
ENSSSCG00000016954	2608.2	0.827274	0.119267	6.93629	4.03e-12	4.58e-11	ERBIN
ENSSSCG00000000806	2127.02	0.863472	0.124603	6.92978	4.21e-12	4.79e-11	SCAF11
ENSSSCG00000007312	1052.65	-0.952936	0.137585	-6.92615	4.32e-12	4.91e-11	SCAND1
ENSSSCG00000023984	2292.02	-0.706878	0.102104	-6.92311	4.42e-12	5.01e-11	RSL1D1
ENSSSCG00000020858	1013.19	0.961659	0.13893	6.92192	4.46e-12	5.05e-11	KIF13A
ENSSSCG00000014818	4828.52	-0.833529	0.120422	-6.92174	4.46e-12	5.05e-11	STARD10
ENSSSCG00000011720	1911.69	0.716232	0.103541	6.91739	4.6e-12	5.21e-11	MBNL1
ENSSSCG00000017584	785.789	-0.956242	0.138249	-6.91681	4.62e-12	5.22e-11	PPP1R9B
ENSSSCG00000002446	650.447	1.01295	0.146488	6.91488	4.68e-12	5.29e-11	-
ENSSSCG00000016793	990.308	-0.947603	0.137104	-6.91157	4.79e-12	5.41e-11	ZNF622
ENSSSCG00000008010	628.596	-1.03735	0.150136	-6.9094	4.87e-12	5.49e-11	CHTF18
ENSSSCG00000002445	821.651	1.04027	0.150637	6.90582	4.99e-12	5.63e-11	TRIP11
ENSSSCG00000000886	13652.2	-0.551045	0.0798361	-6.9022	5.12e-12	5.77e-11	SLC25A3
ENSSSCG00000008832	208.782	1.72657	0.250198	6.90084	5.17e-12	5.82e-11	LRRC66
ENSSSCG00000007383	278.608	-1.46367	0.212172	-6.89852	5.25e-12	5.91e-11	TOMM34
ENSSSCG00000040636	194.615	-1.72797	0.250625	-6.89463	5.4e-12	6.07e-11	KRT80
ENSSSCG00000032067	3144.76	-0.676695	0.0982031	-6.89077	5.55e-12	6.23e-11	-
ENSSSCG00000030295	2082.86	-0.761358	0.110493	-6.89054	5.56e-12	6.23e-11	NUTF2
ENSSSCG00000014061	1035.96	-0.858165	0.12455	-6.89011	5.58e-12	6.25e-11	THOC3
ENSSSCG00000013757	1613.42	-0.833357	0.121012	-6.88659	5.71e-12	6.4e-11	C19orf53
ENSSSCG00000000158	1993.12	-0.763101	0.110854	-6.88386	5.83e-12	6.52e-11	RTCB
ENSSSCG00000017799	3549.65	0.826121	0.120026	6.88284	5.87e-12	6.56e-11	CPD
ENSSSCG00000014267	841.236	1.07236	0.155808	6.88257	5.88e-12	6.56e-11	-
ENSSSCG00000014401	386.766	1.30698	0.189941	6.88097	5.94e-12	6.63e-11	NR3C1
ENSSSCG00000001788	912.906	0.988576	0.143746	6.87726	6.1e-12	6.8e-11	STARD5
ENSSSCG00000014960	87.5206	-2.78285	0.404848	-6.87381	6.25e-12	6.96e-11	AMOTL1
ENSSSCG00000012840	1703.42	-0.816024	0.118717	-6.87366	6.26e-12	6.97e-11	CD151
ENSSSCG00000028865	2329.95	-0.850368	0.123756	-6.87133	6.36e-12	7.07e-11	SAP18
ENSSSCG00000009652	313.022	1.37402	0.199984	6.87068	6.39e-12	7.1e-11	KCTD9
ENSSSCG00000006496	13173.8	-0.582623	0.0848186	-6.86905	6.46e-12	7.18e-11	LMNA
ENSSSCG00000005247	3465.17	0.731129	0.10645	6.86831	6.5e-12	7.21e-11	-
ENSSSCG00000034647	1065.7	-0.853402	0.124271	-6.86726	6.54e-12	7.25e-11	MRPS15
ENSSSCG00000012148	1253.85	0.827399	0.120489	6.86702	6.56e-12	7.26e-11	SYAP1
ENSSSCG00000014559	2481.7	-0.686415	0.0999942	-6.86455	6.67e-12	7.38e-11	PSMD13
ENSSSCG00000015375	760.791	1.09907	0.160191	6.86102	6.84e-12	7.56e-11	ITGB8
ENSSSCG00000004893	1596.83	0.837124	0.122029	6.86002	6.89e-12	7.61e-11	VPS4B
ENSSSCG00000034386	6551.92	0.665151	0.0969717	6.85923	6.92e-12	7.64e-11	ATP2A2
ENSSSCG00000033528	1343.31	0.917285	0.133744	6.85853	6.96e-12	7.67e-11	BPTF
ENSSSCG00000007504	815.481	-1.04752	0.152801	-6.85546	7.11e-12	7.83e-11	RBM38
ENSSSCG00000003485	4140.25	-0.623246	0.090916	-6.85518	7.12e-12	7.84e-11	RCC2
ENSSSCG00000039612	1233.65	-0.839282	0.122483	-6.85225	7.27e-12	8e-11	-
ENSSSCG00000012322	2463.37	0.674494	0.098443	6.85162	7.3e-12	8.03e-11	KDM5C
ENSSSCG00000042572	933.89	-0.925067	0.135054	-6.84962	7.4e-12	8.13e-11	IMP3
ENSSSCG00000011133	4088.22	0.690017	0.100774	6.84716	7.53e-12	8.27e-11	PFKFB3
ENSSSCG00000037236	30897.1	-0.652289	0.0952727	-6.84654	7.57e-12	8.3e-11	RPSA
ENSSSCG00000014119	529.718	1.11511	0.16298	6.84198	7.81e-12	8.56e-11	SERINC5
ENSSSCG00000037360	1159.65	-0.844938	0.123499	-6.84163	7.83e-12	8.57e-11	CST3
ENSSSCG00000042630	4824.93	-0.602315	0.0880803	-6.83825	8.02e-12	8.77e-11	HNRNPA0
ENSSSCG00000035923	920.318	-0.887661	0.129904	-6.8332	8.3e-12	9.08e-11	JMJD6
ENSSSCG00000028696	1136.19	-0.881019	0.128963	-6.83156	8.4e-12	9.17e-11	FEN1
ENSSSCG00000038437	1994.8	-0.71191	0.104288	-6.82639	8.71e-12	9.5e-11	EHMT1
ENSSSCG00000009741	889.924	-0.961247	0.140867	-6.82378	8.87e-12	9.67e-11	PUS1
ENSSSCG00000039647	3412.23	-0.895633	0.131254	-6.82365	8.88e-12	9.67e-11	EIF3F
ENSSSCG00000017592	1318.79	0.934047	0.136913	6.82217	8.97e-12	9.76e-11	MBTD1
ENSSSCG00000003532	1663.92	0.845326	0.12394	6.82046	9.07e-12	9.87e-11	LUZP1
ENSSSCG00000016750	1945.36	-0.729064	0.106908	-6.81952	9.13e-12	9.92e-11	YKT6
ENSSSCG00000036236	2619.27	0.656527	0.0962705	6.81961	9.13e-12	9.92e-11	ELOVL6
ENSSSCG00000033763	886.115	1.12256	0.164622	6.81902	9.17e-12	9.95e-11	GNAQ
ENSSSCG00000027447	91.0687	2.71169	0.398051	6.81242	9.6e-12	1.04e-10	TMTC1
ENSSSCG00000011026	1104.21	0.908649	0.133385	6.81221	9.61e-12	1.04e-10	ARHGAP12
ENSSSCG00000035997	27886.8	-0.635426	0.0932816	-6.81191	9.63e-12	1.04e-10	RPL10
ENSSSCG00000010431	146.347	1.95879	0.287704	6.80834	9.87e-12	1.07e-10	A1CF
ENSSSCG00000011594	572.951	1.09758	0.161227	6.80769	9.92e-12	1.07e-10	NR2C2
ENSSSCG00000007830	1778.79	0.72256	0.106197	6.80397	1.02e-11	1.1e-10	RBBP6
ENSSSCG00000011600	2988.08	0.670764	0.0985831	6.80405	1.02e-11	1.1e-10	SLC6A6
ENSSSCG00000021793	1253.82	0.804583	0.118252	6.80398	1.02e-11	1.1e-10	SMIM14
ENSSSCG00000005575	732.316	1.01537	0.149264	6.80252	1.03e-11	1.11e-10	RC3H2
ENSSSCG00000013463	1020.02	-1.00053	0.147115	-6.80099	1.04e-11	1.12e-10	LSM7
ENSSSCG00000004957	1039.89	-0.86243	0.126854	-6.79863	1.06e-11	1.14e-10	CLN6
ENSSSCG00000004013	3038.18	-0.762256	0.112134	-6.7977	1.06e-11	1.14e-10	SMOC2
ENSSSCG00000007465	899.465	0.934801	0.137525	6.79731	1.07e-11	1.14e-10	B4GALT5
ENSSSCG00000029630	570.806	-1.19425	0.175717	-6.79645	1.07e-11	1.15e-10	TAF10
ENSSSCG00000009555	3815.35	-0.675805	0.0994529	-6.79523	1.08e-11	1.16e-10	LAMP1
ENSSSCG00000011540	1794.11	0.889411	0.13089	6.79512	1.08e-11	1.16e-10	SETD5
ENSSSCG00000000753	1890.67	0.928555	0.136655	6.7949	1.08e-11	1.16e-10	WNK1
ENSSSCG00000013508	1468.29	-0.758373	0.111611	-6.79476	1.08e-11	1.16e-10	SH3GL1
ENSSSCG00000033359	1012.2	-0.963005	0.141797	-6.79143	1.11e-11	1.19e-10	CUEDC2
ENSSSCG00000008368	2749.68	0.690084	0.101636	6.78976	1.12e-11	1.2e-10	UGP2
ENSSSCG00000034395	454.367	1.15794	0.17057	6.78867	1.13e-11	1.21e-10	CREB1
ENSSSCG00000036716	6638.6	-0.795311	0.117211	-6.78529	1.16e-11	1.23e-10	-
ENSSSCG00000036537	586.549	-1.0358	0.152731	-6.78188	1.19e-11	1.26e-10	NFIC
ENSSSCG00000035532	4542.82	-0.69144	0.102037	-6.77634	1.23e-11	1.31e-10	ATP5F1D
ENSSSCG00000033392	1271.05	0.789263	0.116557	6.77146	1.27e-11	1.36e-10	SCML4
ENSSSCG00000005596	1022.1	-0.897319	0.132527	-6.77086	1.28e-11	1.36e-10	ARPC5L
ENSSSCG00000008136	4895.22	0.669934	0.0989989	6.76709	1.31e-11	1.4e-10	RANBP2
ENSSSCG00000015498	777.106	1.25985	0.186285	6.76305	1.35e-11	1.43e-10	RC3H1
ENSSSCG00000024126	7842.62	-0.635913	0.0940384	-6.76227	1.36e-11	1.44e-10	CCT5
ENSSSCG00000007839	1189.3	0.799035	0.118172	6.76165	1.36e-11	1.44e-10	EEF2K
ENSSSCG00000036817	2052.45	-0.747526	0.110617	-6.7578	1.4e-11	1.48e-10	PPP4C
ENSSSCG00000007288	506.282	1.25212	0.185378	6.75442	1.43e-11	1.52e-10	MYH7B
ENSSSCG00000022187	1320.43	-0.94644	0.14015	-6.75306	1.45e-11	1.53e-10	CISD3
ENSSSCG00000003261	520.289	-1.12344	0.166379	-6.75232	1.46e-11	1.54e-10	-
ENSSSCG00000008635	854.654	-0.904037	0.133892	-6.752	1.46e-11	1.54e-10	NOL10
ENSSSCG00000022725	1956.32	-0.760758	0.112702	-6.75015	1.48e-11	1.56e-10	FLOT1
ENSSSCG00000007187	1238.52	-0.810415	0.120093	-6.74824	1.5e-11	1.58e-10	NSFL1C
ENSSSCG00000006802	663.392	-1.05217	0.155939	-6.74733	1.51e-11	1.58e-10	KCNA3
ENSSSCG00000000084	8589.94	-0.610947	0.0905518	-6.74694	1.51e-11	1.59e-10	ATF4
ENSSSCG00000007371	10478	0.542543	0.0804119	6.74705	1.51e-11	1.59e-10	HNF4A
ENSSSCG00000025321	3288.69	-0.674981	0.100043	-6.74691	1.51e-11	1.59e-10	MAZ
ENSSSCG00000004970	32508	-0.59303	0.0879074	-6.74607	1.52e-11	1.59e-10	RPLP1
ENSSSCG00000015241	2279.98	0.746472	0.110719	6.74202	1.56e-11	1.64e-10	TMEM45B
ENSSSCG00000040236	496.317	-1.09515	0.162434	-6.74213	1.56e-11	1.64e-10	-
ENSSSCG00000008792	870.447	0.996036	0.147784	6.7398	1.59e-11	1.66e-10	N4BP2
ENSSSCG00000002252	689.969	1.03852	0.154133	6.73781	1.61e-11	1.68e-10	ARRDC4
ENSSSCG00000005300	8630.85	-0.579629	0.0860258	-6.73785	1.61e-11	1.68e-10	VCP
ENSSSCG00000024108	343.483	-1.27821	0.189711	-6.73764	1.61e-11	1.68e-10	SLC43A2
ENSSSCG00000001011	5130.1	0.633678	0.0941046	6.73376	1.65e-11	1.72e-10	SERPINB1
ENSSSCG00000033301	623.832	-1.11978	0.166295	-6.73367	1.65e-11	1.72e-10	THAP7
ENSSSCG00000032652	298.845	1.50319	0.223258	6.73295	1.66e-11	1.73e-10	-
ENSSSCG00000011022	308.98	1.34533	0.199872	6.73096	1.69e-11	1.75e-10	SVIL
ENSSSCG00000010316	335.567	1.40719	0.209076	6.73054	1.69e-11	1.76e-10	KAT6B
ENSSSCG00000008613	308.726	1.45947	0.216865	6.72988	1.7e-11	1.76e-10	GEN1
ENSSSCG00000013647	2991.44	-0.65076	0.0966985	-6.72978	1.7e-11	1.76e-10	CDC37
ENSSSCG00000034406	1078.92	-0.861197	0.128047	-6.72564	1.75e-11	1.81e-10	MRPL58
ENSSSCG00000012893	1053.05	-0.865047	0.128631	-6.72503	1.76e-11	1.82e-10	UNC93B1
ENSSSCG00000003334	898.51	-0.922892	0.137237	-6.7248	1.76e-11	1.82e-10	UBE2J2
ENSSSCG00000038348	1316.66	-0.925603	0.137651	-6.72426	1.76e-11	1.83e-10	NME1
ENSSSCG00000013380	1402.62	-0.797272	0.118641	-6.72003	1.82e-11	1.88e-10	-
ENSSSCG00000012852	1704.13	0.833359	0.124026	6.71924	1.83e-11	1.89e-10	CDHR5
ENSSSCG00000009713	1620.44	0.786746	0.117154	6.7155	1.87e-11	1.93e-10	CLCN3
ENSSSCG00000015056	1709.01	-0.721607	0.107452	-6.71559	1.87e-11	1.93e-10	REXO2
ENSSSCG00000026969	1788.01	0.828112	0.123318	6.71528	1.88e-11	1.94e-10	KRAS
ENSSSCG00000008600	2265.7	0.864587	0.128774	6.71397	1.89e-11	1.95e-10	PUM2
ENSSSCG00000039867	1377.09	-0.80903	0.120509	-6.71344	1.9e-11	1.96e-10	UCK2
ENSSSCG00000032116	254.411	-1.49437	0.222683	-6.71075	1.94e-11	1.99e-10	-
ENSSSCG00000040947	19614.4	0.588875	0.0877893	6.70782	1.98e-11	2.03e-10	REG4
ENSSSCG00000017748	1700.57	0.97052	0.14471	6.70667	1.99e-11	2.05e-10	NF1
ENSSSCG00000009650	1303.03	0.842493	0.125642	6.70551	2.01e-11	2.06e-10	DOCK5
ENSSSCG00000027340	1170.3	0.923815	0.137799	6.70408	2.03e-11	2.08e-10	PI4K2B
ENSSSCG00000038730	2852.86	0.78031	0.116416	6.70278	2.04e-11	2.1e-10	ITPRID2
ENSSSCG00000008303	7933.9	-0.646483	0.0964939	-6.69973	2.09e-11	2.14e-10	CCT7
ENSSSCG00000024189	1287.86	-0.847933	0.126568	-6.69945	2.09e-11	2.14e-10	SIL1
ENSSSCG00000009705	3620.01	0.697413	0.104114	6.69858	2.1e-11	2.15e-10	GALNT7
ENSSSCG00000025344	2059.8	-0.742681	0.110885	-6.69778	2.12e-11	2.16e-10	PHC2
ENSSSCG00000003046	1803.78	-0.911772	0.136144	-6.69712	2.13e-11	2.17e-10	-
ENSSSCG00000033196	658.222	1.00854	0.150652	6.69448	2.16e-11	2.21e-10	MYORG
ENSSSCG00000029627	964.856	-0.845837	0.126353	-6.69426	2.17e-11	2.21e-10	-
ENSSSCG00000032962	4406.16	0.647372	0.0967277	6.69273	2.19e-11	2.23e-10	ZNF664
ENSSSCG00000034197	2310.74	0.665816	0.0995115	6.69085	2.22e-11	2.26e-10	EDEM1
ENSSSCG00000013003	197.896	-1.64866	0.246432	-6.6901	2.23e-11	2.27e-10	ZNHIT2
ENSSSCG00000034347	592.132	1.12541	0.168249	6.68895	2.25e-11	2.28e-10	TRIM56
ENSSSCG00000005349	1069.98	-0.958837	0.143356	-6.6885	2.25e-11	2.29e-10	GRHPR
ENSSSCG00000013362	1037.33	0.84956	0.127071	6.68571	2.3e-11	2.33e-10	UEVLD
ENSSSCG00000004626	2351.11	0.764183	0.114418	6.67888	2.41e-11	2.44e-10	TMOD3
ENSSSCG00000002298	442.213	1.15868	0.173616	6.6738	2.49e-11	2.53e-10	ZFYVE26
ENSSSCG00000033601	698.791	1.21739	0.182495	6.67084	2.54e-11	2.58e-10	-
ENSSSCG00000013038	504.925	-1.1694	0.175328	-6.66981	2.56e-11	2.59e-10	-
ENSSSCG00000050244	680.864	1.03667	0.155426	6.66985	2.56e-11	2.59e-10	-
ENSSSCG00000013768	715.829	-1.12392	0.168538	-6.66862	2.58e-11	2.61e-10	-
ENSSSCG00000016721	2551.3	-0.716883	0.10751	-6.66806	2.59e-11	2.62e-10	DBNL
ENSSSCG00000007023	583.592	1.28957	0.193428	6.6669	2.61e-11	2.64e-10	-
ENSSSCG00000006014	5959.67	0.589113	0.0884196	6.66269	2.69e-11	2.71e-10	RAD21
ENSSSCG00000031800	2365.1	-0.720098	0.108093	-6.66181	2.7e-11	2.72e-10	CEP72
ENSSSCG00000004394	620.334	-1.02447	0.153805	-6.66083	2.72e-11	2.74e-10	RPF2
ENSSSCG00000002502	989.516	1.12312	0.168656	6.65922	2.75e-11	2.77e-10	ATG2B
ENSSSCG00000000633	4983.4	-0.676604	0.101617	-6.65838	2.77e-11	2.78e-10	YBX3
ENSSSCG00000013597	4224.7	-0.755448	0.113515	-6.65504	2.83e-11	2.84e-10	RPS28
ENSSSCG00000024393	413.817	1.20384	0.180899	6.65477	2.84e-11	2.85e-10	B3GNT5
ENSSSCG00000010625	4074.81	0.603069	0.0906409	6.65338	2.86e-11	2.87e-10	SMC3
ENSSSCG00000030578	710.102	-0.94922	0.142718	-6.65101	2.91e-11	2.92e-10	MRPL15
ENSSSCG00000025315	591.923	1.0195	0.153304	6.65021	2.93e-11	2.93e-10	SEPSECS
ENSSSCG00000004106	1005.69	1.00864	0.15181	6.64408	3.05e-11	3.05e-10	LATS1
ENSSSCG00000026962	438.283	-1.18962	0.179049	-6.6441	3.05e-11	3.05e-10	A4GALT
ENSSSCG00000031348	665.603	0.972149	0.146349	6.64268	3.08e-11	3.08e-10	ALPK1
ENSSSCG00000014436	619.088	1.09418	0.164825	6.63841	3.17e-11	3.16e-10	ARHGEF37
ENSSSCG00000000576	14950.6	-0.584362	0.0880845	-6.63411	3.26e-11	3.26e-10	-
ENSSSCG00000003634	687.189	-1.01361	0.152828	-6.63238	3.3e-11	3.29e-10	ADPRS
ENSSSCG00000008475	974.258	0.91314	0.137746	6.62915	3.38e-11	3.36e-10	MAP4K3
ENSSSCG00000016189	1623.77	-0.744339	0.112347	-6.62538	3.46e-11	3.45e-10	AAMP
ENSSSCG00000008175	745.21	-0.915364	0.138202	-6.62336	3.51e-11	3.49e-10	CHST10
ENSSSCG00000038221	1542.44	-0.801228	0.121085	-6.61708	3.66e-11	3.64e-10	HSD17B2
ENSSSCG00000012727	633.284	1.02617	0.155143	6.61436	3.73e-11	3.71e-10	FMR1
ENSSSCG00000017561	4928.1	0.577483	0.0873423	6.61172	3.8e-11	3.77e-10	ABCC3
ENSSSCG00000009617	720.784	-0.92799	0.140386	-6.61029	3.84e-11	3.8e-10	REEP4
ENSSSCG00000017047	7363.59	0.607191	0.0918647	6.60963	3.85e-11	3.82e-10	CLINT1
ENSSSCG00000016125	245.847	1.68137	0.254436	6.60825	3.89e-11	3.85e-10	INO80D
ENSSSCG00000032188	630.38	-1.05277	0.159368	-6.60593	3.95e-11	3.91e-10	METTL26
ENSSSCG00000017783	1958.6	0.755701	0.114475	6.60144	4.07e-11	4.02e-10	-
ENSSSCG00000008903	284.06	1.39501	0.211368	6.59991	4.11e-11	4.06e-10	CRACD
ENSSSCG00000012853	855.273	1.04484	0.158328	6.59919	4.13e-11	4.08e-10	IRF7
ENSSSCG00000001061	1126.08	0.828796	0.125614	6.59797	4.17e-11	4.11e-10	JARID2
ENSSSCG00000017728	2588.28	0.635641	0.0963469	6.59741	4.18e-11	4.12e-10	MYO1D
ENSSSCG00000034795	909.109	0.874207	0.132513	6.59713	4.19e-11	4.13e-10	SCAMP1
ENSSSCG00000028720	498.94	-1.07372	0.162812	-6.59483	4.26e-11	4.19e-10	NXN
ENSSSCG00000033620	1501.42	-0.849387	0.128816	-6.59381	4.29e-11	4.22e-10	-
ENSSSCG00000023354	771.609	-0.910698	0.138138	-6.59267	4.32e-11	4.24e-10	ACAD9
ENSSSCG00000004729	232.828	1.50592	0.228433	6.5924	4.33e-11	4.25e-10	-
ENSSSCG00000025618	1240.53	0.79408	0.120472	6.59141	4.36e-11	4.27e-10	TAP1
ENSSSCG00000032648	607.456	1.01525	0.154024	6.5915	4.35e-11	4.27e-10	RBL2
ENSSSCG00000005976	459.888	-1.32654	0.201322	-6.58915	4.42e-11	4.33e-10	NDUFB9
ENSSSCG00000039640	1228.31	-0.896614	0.136097	-6.58803	4.46e-11	4.36e-10	CDC34
ENSSSCG00000035488	717.674	1.00806	0.15302	6.58779	4.46e-11	4.37e-10	WDR44
ENSSSCG00000033780	503.664	-1.06018	0.161015	-6.58435	4.57e-11	4.47e-10	B4GALNT4
ENSSSCG00000001834	801.449	-0.892929	0.13578	-6.57629	4.82e-11	4.71e-10	MFGE8
ENSSSCG00000007743	6957.39	-0.577611	0.0878344	-6.57613	4.83e-11	4.71e-10	-
ENSSSCG00000008043	1675.94	-0.737483	0.112167	-6.57486	4.87e-11	4.75e-10	TRAF7
ENSSSCG00000021170	3188.73	0.64557	0.0982241	6.57242	4.95e-11	4.82e-10	FAR1
ENSSSCG00000040847	1000.03	0.920711	0.140113	6.57118	4.99e-11	4.86e-10	AP1S3
ENSSSCG00000011811	235.28	1.48095	0.225434	6.56931	5.05e-11	4.92e-10	LPP
ENSSSCG00000010319	476.879	1.08395	0.16503	6.56816	5.09e-11	4.95e-10	SAMD8
ENSSSCG00000004156	643.432	1.01472	0.154629	6.56224	5.3e-11	5.15e-10	IFNGR1
ENSSSCG00000011833	1502.52	0.811439	0.123663	6.56169	5.32e-11	5.17e-10	DLG1
ENSSSCG00000024313	1029.4	-0.827959	0.126203	-6.56055	5.36e-11	5.2e-10	NDUFA4
ENSSSCG00000028593	316.443	-1.31691	0.200749	-6.55996	5.38e-11	5.22e-10	TEPSIN
ENSSSCG00000027898	3089.2	0.665133	0.101421	6.55815	5.45e-11	5.28e-10	ATP2B1
ENSSSCG00000015247	1415.75	0.795582	0.121368	6.55511	5.56e-11	5.38e-10	ZBTB44
ENSSSCG00000030423	1318.2	0.793924	0.121144	6.55354	5.62e-11	5.44e-10	MIER1
ENSSSCG00000001531	1475.4	-0.821708	0.125412	-6.55206	5.67e-11	5.49e-10	SNRPC
ENSSSCG00000009776	1431.45	0.826711	0.126203	6.55063	5.73e-11	5.54e-10	SBNO1
ENSSSCG00000016724	828.762	-0.945356	0.144392	-6.54716	5.86e-11	5.66e-10	MRPS24
ENSSSCG00000037061	809.331	-0.922937	0.141057	-6.54299	6.03e-11	5.82e-10	RRP1
ENSSSCG00000035775	348.137	-1.27091	0.194384	-6.53811	6.23e-11	6.01e-10	BCS1L
ENSSSCG00000014561	838.649	0.867779	0.132792	6.53486	6.37e-11	6.13e-10	NLRP6
ENSSSCG00000038442	1626.91	0.716266	0.10961	6.53466	6.38e-11	6.14e-10	TMLHE
ENSSSCG00000032141	1953.67	-0.771898	0.118156	-6.53289	6.45e-11	6.21e-10	DUT
ENSSSCG00000037950	593.979	1.21883	0.186784	6.52535	6.78e-11	6.52e-10	NIPAL1
ENSSSCG00000014440	1357.73	-0.755816	0.115863	-6.52335	6.88e-11	6.6e-10	HMGXB3
ENSSSCG00000004854	2933.41	0.729226	0.111796	6.52283	6.9e-11	6.62e-10	TJP1
ENSSSCG00000030328	1995.33	-0.77499	0.118834	-6.52161	6.96e-11	6.67e-10	NDUFB10
ENSSSCG00000007034	421.553	1.27917	0.196175	6.52055	7.01e-11	6.71e-10	PSD3
ENSSSCG00000033926	746.819	-1.00944	0.154807	-6.52063	7e-11	6.71e-10	NUDT1
ENSSSCG00000012474	447.353	1.11447	0.170941	6.51962	7.05e-11	6.75e-10	DIAPH2
ENSSSCG00000017215	1387.51	-0.748835	0.114861	-6.51948	7.06e-11	6.75e-10	SLC16A5
ENSSSCG00000009708	77.2962	9.6924	1.48672	6.5193	7.06e-11	6.75e-10	AADAT
ENSSSCG00000023409	1313	0.832767	0.127809	6.51574	7.23e-11	6.91e-10	TIA1
ENSSSCG00000024672	815.88	-0.928304	0.142521	-6.51345	7.34e-11	7e-10	KLF16
ENSSSCG00000030420	4108.57	0.763114	0.117159	6.51348	7.34e-11	7e-10	GLG1
ENSSSCG00000008695	1253.59	-0.765578	0.117646	-6.50746	7.64e-11	7.28e-10	MFSD10
ENSSSCG00000021991	1357.46	-0.83566	0.128456	-6.50543	7.75e-11	7.38e-10	-
ENSSSCG00000029362	2171.13	-0.774965	0.119208	-6.50095	7.98e-11	7.6e-10	CHMP2A
ENSSSCG00000030668	766.849	-1.05143	0.161777	-6.49924	8.07e-11	7.68e-10	C7H6orf125
ENSSSCG00000006250	2139.76	0.683125	0.105117	6.49872	8.1e-11	7.7e-10	LYN
ENSSSCG00000013766	1046.21	-0.800135	0.12325	-6.49199	8.47e-11	8.04e-10	IL27RA
ENSSSCG00000008857	3514.31	0.610546	0.0940621	6.49088	8.53e-11	8.1e-10	MSMO1
ENSSSCG00000016510	127.465	2.0866	0.321569	6.48881	8.65e-11	8.2e-10	UBN2
ENSSSCG00000027907	4990.8	-0.61451	0.0947201	-6.48764	8.72e-11	8.26e-10	-
ENSSSCG00000012961	1171.27	-0.955166	0.14724	-6.48712	8.75e-11	8.29e-10	-
ENSSSCG00000021208	1350	0.830555	0.128055	6.48592	8.82e-11	8.35e-10	SELENOP
ENSSSCG00000034448	26715	-0.618832	0.0954661	-6.48222	9.04e-11	8.55e-10	-
ENSSSCG00000040396	490.129	-1.08084	0.166742	-6.48207	9.05e-11	8.55e-10	SSNA1
ENSSSCG00000034617	13636.6	-0.637727	0.0984104	-6.48029	9.15e-11	8.64e-10	RPS27A
ENSSSCG00000031128	321.134	-1.2687	0.19583	-6.47856	9.26e-11	8.74e-10	PPIC
ENSSSCG00000029637	1304.03	0.847423	0.130816	6.47796	9.3e-11	8.77e-10	KDM2A
ENSSSCG00000036614	1596.23	-0.726283	0.112151	-6.47594	9.42e-11	8.88e-10	PGP
ENSSSCG00000029145	2146.7	-0.699825	0.108072	-6.47557	9.45e-11	8.89e-10	POMGNT1
ENSSSCG00000027526	176.255	-1.68745	0.260626	-6.47458	9.51e-11	8.95e-10	-
ENSSSCG00000018092	18523.6	-0.556916	0.086078	-6.4699	9.81e-11	9.22e-10	ND6
ENSSSCG00000031388	398.799	-1.23216	0.190516	-6.46748	9.96e-11	9.36e-10	SIAH2
ENSSSCG00000003165	24966.7	-0.633118	0.0979093	-6.46637	1e-10	9.43e-10	-
ENSSSCG00000027857	644.747	1.13198	0.175061	6.46623	1e-10	9.43e-10	DMXL1
ENSSSCG00000037609	1638.44	0.708122	0.109561	6.46329	1.02e-10	9.61e-10	-
ENSSSCG00000028553	5268.71	-0.618819	0.095751	-6.4628	1.03e-10	9.63e-10	ILF2
ENSSSCG00000004110	1730.02	0.753417	0.11662	6.46047	1.04e-10	9.77e-10	TAB2
ENSSSCG00000029519	666.304	-0.966884	0.149737	-6.4572	1.07e-10	9.98e-10	CIAPIN1
ENSSSCG00000011772	1144.14	0.823713	0.127576	6.45666	1.07e-10	1e-09	-
ENSSSCG00000015140	32935.1	-0.536742	0.0831304	-6.45662	1.07e-10	1e-09	HSPA8
ENSSSCG00000016782	647.745	1.04577	0.16198	6.45617	1.07e-10	1e-09	OTULINL
ENSSSCG00000034012	1893.37	0.69262	0.107328	6.45329	1.09e-10	1.02e-09	CASP3
ENSSSCG00000014997	667.105	0.978304	0.151601	6.45315	1.1e-10	1.02e-09	-
ENSSSCG00000012006	262.506	1.40162	0.217215	6.45268	1.1e-10	1.02e-09	-
ENSSSCG00000023026	445.703	1.16641	0.180762	6.45274	1.1e-10	1.02e-09	CLCN5
ENSSSCG00000015961	2283.95	-0.750585	0.116327	-6.45236	1.1e-10	1.02e-09	CDCA7
ENSSSCG00000023520	830.418	0.893058	0.138566	6.44501	1.16e-10	1.07e-09	PCSK5
ENSSSCG00000017950	1834.01	-0.733826	0.113873	-6.44424	1.16e-10	1.08e-09	TP53
ENSSSCG00000040607	229.708	1.5322	0.237868	6.4414	1.18e-10	1.1e-09	MAF
ENSSSCG00000001885	533.407	-1.02091	0.158513	-6.44056	1.19e-10	1.1e-09	C15orf39
ENSSSCG00000026954	647.44	0.93884	0.145774	6.4404	1.19e-10	1.1e-09	TMEM87B
ENSSSCG00000016118	855.099	0.940673	0.146076	6.43962	1.2e-10	1.11e-09	CYP20A1
ENSSSCG00000025652	12153.6	0.512681	0.0796191	6.43917	1.2e-10	1.11e-09	CDH1
ENSSSCG00000038487	1187.81	-0.761673	0.118305	-6.43821	1.21e-10	1.12e-09	TMPO
ENSSSCG00000040089	488.506	-1.05038	0.163197	-6.43626	1.22e-10	1.13e-09	TEDC1
ENSSSCG00000012542	693.348	1.12448	0.174719	6.43589	1.23e-10	1.13e-09	FAM199X
ENSSSCG00000021862	135.496	1.91687	0.297897	6.43467	1.24e-10	1.14e-09	PTGER2
ENSSSCG00000009211	1033.54	-0.901043	0.140149	-6.42916	1.28e-10	1.18e-09	-
ENSSSCG00000035669	221.331	1.49792	0.233107	6.42591	1.31e-10	1.21e-09	-
ENSSSCG00000009864	870.722	1.10445	0.171952	6.42304	1.34e-10	1.23e-09	MED13L
ENSSSCG00000027538	997.455	-0.910662	0.141814	-6.42153	1.35e-10	1.24e-09	-
ENSSSCG00000040386	871.888	-0.941501	0.146638	-6.42059	1.36e-10	1.25e-09	GINS2
ENSSSCG00000016773	1109.22	-0.799494	0.124568	-6.41812	1.38e-10	1.27e-09	ZNF282
ENSSSCG00000017803	519.46	-1.06777	0.166426	-6.4159	1.4e-10	1.29e-09	TIMM22
ENSSSCG00000011101	9526.04	0.569512	0.0887961	6.4137	1.42e-10	1.3e-09	ITGB1
ENSSSCG00000012846	1386.05	-0.757177	0.118126	-6.40993	1.46e-10	1.34e-09	GATD1
ENSSSCG00000040060	2463.64	-0.639164	0.099759	-6.40708	1.48e-10	1.36e-09	APEX1
ENSSSCG00000033500	3172.77	-0.802854	0.125403	-6.40217	1.53e-10	1.4e-09	SNRPD2
ENSSSCG00000014058	1743.77	-0.755199	0.117987	-6.40069	1.55e-10	1.42e-09	CLTB
ENSSSCG00000014081	493.431	1.12026	0.175045	6.39986	1.56e-10	1.42e-09	CERT1
ENSSSCG00000022288	761.644	0.880823	0.137685	6.39737	1.58e-10	1.45e-09	STK38L
ENSSSCG00000034484	1473.01	0.931687	0.145655	6.39653	1.59e-10	1.45e-09	SPEN
ENSSSCG00000038693	310.129	-1.34021	0.209532	-6.39623	1.59e-10	1.45e-09	RAB19
ENSSSCG00000015413	112.808	2.10027	0.328425	6.39496	1.61e-10	1.47e-09	FGL2
ENSSSCG00000014163	675.217	0.93864	0.146818	6.39322	1.62e-10	1.48e-09	SLF1
ENSSSCG00000003393	333.27	-1.22986	0.192382	-6.39279	1.63e-10	1.48e-09	TMEM201
ENSSSCG00000029196	681.093	1.22525	0.19185	6.38653	1.7e-10	1.55e-09	DIP2B
ENSSSCG00000004024	980.544	-0.820601	0.128509	-6.38556	1.71e-10	1.55e-09	-
ENSSSCG00000007625	2213.1	-0.797047	0.124869	-6.38304	1.74e-10	1.58e-09	ARPC1B
ENSSSCG00000030616	680.408	1.00726	0.157842	6.38141	1.75e-10	1.59e-09	RESF1
ENSSSCG00000033854	290.854	-1.31665	0.206555	-6.37435	1.84e-10	1.67e-09	LGALS1
ENSSSCG00000025203	1169.69	-0.819993	0.128697	-6.37152	1.87e-10	1.7e-09	KNOP1
ENSSSCG00000006499	726.599	-0.950599	0.149207	-6.371	1.88e-10	1.7e-09	LAMTOR2
ENSSSCG00000001502	9578.07	-0.618796	0.0971323	-6.37065	1.88e-10	1.71e-09	RPS18
ENSSSCG00000001700	760.766	-0.913481	0.143427	-6.36897	1.9e-10	1.72e-09	SLC29A1
ENSSSCG00000029464	920.814	0.888553	0.139541	6.36771	1.92e-10	1.74e-09	KDM5A
ENSSSCG00000049524	257.365	1.40186	0.220314	6.36302	1.98e-10	1.79e-09	-
ENSSSCG00000013046	4934.51	-0.639657	0.100552	-6.36149	2e-10	1.81e-09	COX8A
ENSSSCG00000033402	2083.68	0.642203	0.100954	6.36137	2e-10	1.81e-09	SARAF
ENSSSCG00000010146	1628.39	0.734833	0.115554	6.3592	2.03e-10	1.83e-09	LGALS8
ENSSSCG00000011672	596.481	1.03962	0.163561	6.35615	2.07e-10	1.87e-09	RASA2
ENSSSCG00000030857	2658.68	0.7014	0.110372	6.3549	2.09e-10	1.88e-09	LENG8
ENSSSCG00000004679	1123.32	-0.781908	0.123043	-6.35478	2.09e-10	1.88e-09	SORD
ENSSSCG00000032083	2374.59	-0.745194	0.117283	-6.35382	2.1e-10	1.89e-09	MRPL37
ENSSSCG00000030610	1851.1	0.740577	0.116619	6.35039	2.15e-10	1.93e-09	FNBP4
ENSSSCG00000012578	357.671	-1.33749	0.210662	-6.34897	2.17e-10	1.95e-09	-
ENSSSCG00000009440	1471.71	0.72068	0.113526	6.34815	2.18e-10	1.96e-09	ELF1
ENSSSCG00000012934	780.018	-0.919473	0.144861	-6.34727	2.19e-10	1.97e-09	CCS
ENSSSCG00000016494	721.017	0.931048	0.14685	6.34013	2.3e-10	2.06e-09	BRAF
ENSSSCG00000010448	198.758	1.56882	0.24749	6.33894	2.31e-10	2.07e-09	-
ENSSSCG00000016569	413.078	-1.12743	0.177884	-6.33802	2.33e-10	2.09e-09	SMO
ENSSSCG00000014994	73.1149	2.67594	0.422226	6.33769	2.33e-10	2.09e-09	PDGFD
ENSSSCG00000002257	539.778	1.00266	0.158242	6.3362	2.35e-10	2.11e-09	MCTP2
ENSSSCG00000041512	74.1176	2.66362	0.420731	6.33094	2.44e-10	2.18e-09	-
ENSSSCG00000031082	2357.15	-0.63828	0.100832	-6.3301	2.45e-10	2.19e-09	ATP13A2
ENSSSCG00000026697	2081.52	0.783364	0.123764	6.3295	2.46e-10	2.2e-09	UHRF1BP1L
ENSSSCG00000038973	1573.24	0.686942	0.108582	6.32646	2.51e-10	2.24e-09	PPP1R12A
ENSSSCG00000011893	1273.75	-0.813637	0.128624	-6.32569	2.52e-10	2.25e-09	COX17
ENSSSCG00000025703	709.247	1.07227	0.16955	6.32421	2.55e-10	2.27e-09	REV3L
ENSSSCG00000006994	1878.53	0.699647	0.110632	6.32407	2.55e-10	2.27e-09	PCM1
ENSSSCG00000009852	547.557	1.03322	0.163402	6.32319	2.56e-10	2.28e-09	VSIG10
ENSSSCG00000000528	3568.81	0.644288	0.101941	6.32018	2.61e-10	2.32e-09	PKP2
ENSSSCG00000024569	1092.14	0.766555	0.121326	6.31816	2.65e-10	2.35e-09	ANO9
ENSSSCG00000002690	159.029	1.83723	0.290819	6.31744	2.66e-10	2.36e-09	GAN
ENSSSCG00000029300	150.219	-1.7668	0.279772	-6.31514	2.7e-10	2.39e-09	ALKBH4
ENSSSCG00000037970	186.037	-1.64105	0.259857	-6.3152	2.7e-10	2.39e-09	SOX8
ENSSSCG00000022164	572.41	-1.06287	0.168321	-6.31456	2.71e-10	2.4e-09	-
ENSSSCG00000024990	517.017	1.03398	0.163753	6.31427	2.71e-10	2.4e-09	MPI
ENSSSCG00000003061	595.058	-0.965973	0.153023	-6.31258	2.74e-10	2.43e-09	CADM4
ENSSSCG00000003914	21123.4	-0.537226	0.0851711	-6.30761	2.83e-10	2.51e-09	PRDX1
ENSSSCG00000017184	749.871	-0.892615	0.141513	-6.30765	2.83e-10	2.51e-09	PRPSAP1
ENSSSCG00000017772	1249.92	-0.835934	0.132553	-6.30644	2.86e-10	2.52e-09	SDF2
ENSSSCG00000005975	1184.38	0.834985	0.132415	6.3058	2.87e-10	2.53e-09	MTSS1
ENSSSCG00000010912	401.579	1.27165	0.201677	6.30534	2.88e-10	2.54e-09	KIF14
ENSSSCG00000036751	2223.57	0.654808	0.10385	6.30532	2.88e-10	2.54e-09	PPM1H
ENSSSCG00000008048	7433.11	-0.569609	0.0903416	-6.30505	2.88e-10	2.54e-09	RNPS1
ENSSSCG00000011243	540.343	1.00857	0.160015	6.303	2.92e-10	2.57e-09	GOLGA4
ENSSSCG00000026472	2104.26	-0.696385	0.110503	-6.30194	2.94e-10	2.59e-09	RPL7L1
ENSSSCG00000003359	525.27	-1.05953	0.168231	-6.29806	3.01e-10	2.65e-09	TPRG1L
ENSSSCG00000003317	481.793	-1.18486	0.188144	-6.29758	3.02e-10	2.66e-09	ZNF787
ENSSSCG00000007687	315.361	-1.24517	0.197725	-6.29749	3.02e-10	2.66e-09	LRWD1
ENSSSCG00000005604	723.649	0.88026	0.139845	6.29453	3.08e-10	2.71e-09	PBX3
ENSSSCG00000005917	766.792	-0.937782	0.149082	-6.29037	3.17e-10	2.78e-09	HSF1
ENSSSCG00000013030	1011.85	-0.901683	0.143358	-6.28973	3.18e-10	2.79e-09	PRDX5
ENSSSCG00000040494	35137.7	-0.594992	0.094686	-6.28384	3.3e-10	2.89e-09	RPL3
ENSSSCG00000001236	382.027	1.21046	0.192753	6.27982	3.39e-10	2.97e-09	TRIM40
ENSSSCG00000004123	1517.03	1.88745	0.300682	6.27722	3.45e-10	3.02e-09	UTRN
ENSSSCG00000028007	892.973	-0.850122	0.135552	-6.27155	3.57e-10	3.13e-09	POLR1C
ENSSSCG00000036711	1478.63	-0.709452	0.11318	-6.26836	3.65e-10	3.19e-09	UBE2D2
ENSSSCG00000017478	541.617	0.996091	0.158925	6.26769	3.66e-10	3.2e-09	RAPGEFL1
ENSSSCG00000023142	483.508	-1.03552	0.165228	-6.26723	3.68e-10	3.21e-09	GAMT
ENSSSCG00000032193	333.309	-1.24535	0.198723	-6.26679	3.69e-10	3.21e-09	NKAIN1
ENSSSCG00000005914	541.434	-1.11398	0.177799	-6.2654	3.72e-10	3.24e-09	SHARPIN
ENSSSCG00000025992	229.888	1.54924	0.247361	6.26307	3.77e-10	3.29e-09	ENPP3
ENSSSCG00000004730	1161.49	0.755355	0.120615	6.26252	3.79e-10	3.3e-09	TMEM87A
ENSSSCG00000009401	535.918	1.05611	0.168662	6.26171	3.81e-10	3.31e-09	RB1
ENSSSCG00000016027	1297.05	0.817379	0.130547	6.26118	3.82e-10	3.32e-09	ITGAV
ENSSSCG00000002828	43.4797	4.17125	0.666223	6.26104	3.82e-10	3.32e-09	LPCAT2
ENSSSCG00000012271	2500.29	-0.631389	0.100846	-6.26094	3.83e-10	3.32e-09	RBM10
ENSSSCG00000025053	1154.83	0.752527	0.120224	6.25936	3.87e-10	3.35e-09	RYBP
ENSSSCG00000016665	59.5688	-9.37289	1.49798	-6.25703	3.92e-10	3.4e-09	BMPER
ENSSSCG00000000066	740.53	-0.866239	0.138459	-6.25628	3.94e-10	3.42e-09	L3MBTL2
ENSSSCG00000011157	2658.18	-0.610332	0.09761	-6.25276	4.03e-10	3.49e-09	PITRM1
ENSSSCG00000007788	449.49	-1.0675	0.17074	-6.25221	4.05e-10	3.5e-09	PHKG2
ENSSSCG00000024193	861.842	0.927643	0.148475	6.24779	4.16e-10	3.6e-09	LYSMD3
ENSSSCG00000010105	1604.77	-0.674678	0.107994	-6.24738	4.17e-10	3.61e-09	SMPD4
ENSSSCG00000013656	1303.61	-0.762984	0.122164	-6.24558	4.22e-10	3.65e-09	MRPL4
ENSSSCG00000031381	1721.95	-0.692468	0.110884	-6.24499	4.24e-10	3.66e-09	-
ENSSSCG00000000190	12263.5	-0.650585	0.104214	-6.24275	4.3e-10	3.71e-09	TUBA1B
ENSSSCG00000035618	1481.85	-0.717132	0.114942	-6.23907	4.4e-10	3.79e-09	PGAM5
ENSSSCG00000010575	1130.6	-0.79551	0.127589	-6.23494	4.52e-10	3.89e-09	PPRC1
ENSSSCG00000003379	472.002	-1.09627	0.175833	-6.23471	4.53e-10	3.9e-09	KLHL21
ENSSSCG00000030451	528.084	-1.00041	0.160504	-6.23295	4.58e-10	3.94e-09	LRRC14
ENSSSCG00000007280	1484.35	0.71566	0.11483	6.23234	4.6e-10	3.95e-09	ITCH
ENSSSCG00000032354	57.9895	-9.33364	1.49893	-6.22689	4.76e-10	4.09e-09	KDM5D
ENSSSCG00000026392	1120.5	0.798358	0.128233	6.22585	4.79e-10	4.11e-09	BSDC1
ENSSSCG00000002259	927.641	1.12325	0.180424	6.22561	4.8e-10	4.12e-09	-
ENSSSCG00000002000	2693.01	-0.593863	0.0954336	-6.22279	4.88e-10	4.19e-09	IPO4
ENSSSCG00000032029	304.133	-1.25783	0.202136	-6.22271	4.89e-10	4.19e-09	-
ENSSSCG00000002752	599.752	1.23676	0.198794	6.22132	4.93e-10	4.22e-09	ZFHX3
ENSSSCG00000001656	1001.51	-0.931599	0.149866	-6.21621	5.09e-10	4.36e-09	RRP36
ENSSSCG00000001971	2118.57	0.863732	0.138961	6.21566	5.11e-10	4.37e-09	HECTD1
ENSSSCG00000010627	1571.9	0.688848	0.110868	6.21324	5.19e-10	4.44e-09	PDCD4
ENSSSCG00000032702	1382.63	0.893312	0.143779	6.21308	5.2e-10	4.44e-09	CXADR
ENSSSCG00000032574	509.989	1.03061	0.166006	6.20827	5.36e-10	4.57e-09	RTTN
ENSSSCG00000039619	1080.38	-0.859447	0.138449	-6.20767	5.38e-10	4.59e-09	PIN1
ENSSSCG00000025027	372.16	-1.15905	0.186716	-6.20756	5.38e-10	4.59e-09	METTL1
ENSSSCG00000017297	1125.37	-0.759388	0.122392	-6.20457	5.48e-10	4.67e-09	CYB561
ENSSSCG00000001423	872.473	-0.896997	0.144583	-6.20405	5.5e-10	4.69e-09	NELFE
ENSSSCG00000004997	1417.03	0.757909	0.122183	6.20307	5.54e-10	4.71e-09	PRPF39
ENSSSCG00000005649	1047.47	-0.816392	0.131644	-6.20152	5.59e-10	4.74e-09	URM1
ENSSSCG00000011004	534.285	0.985262	0.158866	6.20186	5.58e-10	4.74e-09	TOPORS
ENSSSCG00000011064	1246.23	0.785767	0.126707	6.20147	5.59e-10	4.74e-09	ACBD5
ENSSSCG00000011371	652.567	-0.959416	0.154707	-6.2015	5.59e-10	4.74e-09	NDUFAF3
ENSSSCG00000013082	635.632	-0.975082	0.157232	-6.20154	5.59e-10	4.74e-09	-
ENSSSCG00000031938	1224.02	-0.894625	0.144266	-6.20122	5.6e-10	4.75e-09	NEDD8
ENSSSCG00000009523	948.847	-0.954944	0.154022	-6.20003	5.65e-10	4.78e-09	-
ENSSSCG00000001518	4633.9	0.784779	0.12667	6.19547	5.81e-10	4.92e-09	ITPR3
ENSSSCG00000017934	6347.96	-0.626052	0.101065	-6.19457	5.84e-10	4.94e-09	-
ENSSSCG00000008202	1572.94	0.680952	0.109938	6.19396	5.87e-10	4.96e-09	CNNM4
ENSSSCG00000006836	315.934	1.2602	0.203506	6.19244	5.92e-10	5e-09	ELAPOR1
ENSSSCG00000034137	1633.83	-0.78319	0.126477	-6.19236	5.93e-10	5e-09	PPIB
ENSSSCG00000037734	1568.93	-0.889565	0.143711	-6.18997	6.02e-10	5.08e-09	UBE2M
ENSSSCG00000016863	1066.58	0.765388	0.123654	6.18975	6.03e-10	5.08e-09	OXCT1
ENSSSCG00000013721	1331.17	-0.788831	0.127505	-6.18665	6.15e-10	5.18e-09	WDR83OS
ENSSSCG00000013314	1391.6	0.798452	0.129073	6.18605	6.17e-10	5.2e-09	QSER1
ENSSSCG00000004339	1251.58	0.738363	0.119378	6.18509	6.21e-10	5.22e-09	UFL1
ENSSSCG00000002243	272.633	1.47972	0.239381	6.18143	6.35e-10	5.34e-09	SLC12A6
ENSSSCG00000038882	624.614	-0.957109	0.154849	-6.18093	6.37e-10	5.36e-09	C16orf91
ENSSSCG00000016374	318.924	-1.26438	0.204586	-6.18019	6.4e-10	5.38e-09	THAP4
ENSSSCG00000038079	748.042	-0.971251	0.157219	-6.1777	6.5e-10	5.46e-09	CLPP
ENSSSCG00000014204	1489.11	0.791735	0.128229	6.17439	6.64e-10	5.57e-09	DCP2
ENSSSCG00000037733	139.318	1.81716	0.294386	6.17271	6.71e-10	5.63e-09	TRIQK
ENSSSCG00000009560	2387.47	-0.613941	0.0994687	-6.1722	6.73e-10	5.64e-09	TFDP1
ENSSSCG00000010445	1195.28	0.794875	0.128794	6.17168	6.76e-10	5.66e-09	ANKRD22
ENSSSCG00000034260	918.545	-0.920119	0.149138	-6.16958	6.85e-10	5.73e-09	GDF15
ENSSSCG00000005828	227.373	-1.42654	0.231269	-6.16831	6.9e-10	5.77e-09	EGFL7
ENSSSCG00000010503	464.047	1.04899	0.170302	6.15954	7.3e-10	6.1e-09	ZNF518A
ENSSSCG00000000130	98.6571	2.19091	0.355737	6.15879	7.33e-10	6.12e-09	CYTH4
ENSSSCG00000000194	753.681	-0.923459	0.14995	-6.15845	7.35e-10	6.13e-09	-
ENSSSCG00000040273	7839.87	-0.643468	0.104486	-6.15838	7.35e-10	6.13e-09	RPL35A
ENSSSCG00000017925	654.385	-0.946817	0.153756	-6.15793	7.37e-10	6.15e-09	SLC16A11
ENSSSCG00000035392	6866.92	-1.58324	0.257116	-6.1577	7.38e-10	6.15e-09	IGFBP2
ENSSSCG00000046793	327.356	-1.20867	0.196397	-6.15423	7.54e-10	6.28e-09	-
ENSSSCG00000038717	342.646	-1.23736	0.201068	-6.15396	7.56e-10	6.29e-09	-
ENSSSCG00000037431	675.63	-0.949723	0.154483	-6.14776	7.86e-10	6.54e-09	TIMM17A
ENSSSCG00000011145	1206.66	-0.762836	0.124109	-6.14648	7.92e-10	6.58e-09	ASB13
ENSSSCG00000035741	1104.21	0.813202	0.132316	6.1459	7.95e-10	6.6e-09	TOR1AIP2
ENSSSCG00000030017	447.998	-1.05414	0.171566	-6.14426	8.03e-10	6.67e-09	FOXRED1
ENSSSCG00000034364	1250.66	-0.712705	0.116093	-6.1391	8.3e-10	6.89e-09	SPECC1
ENSSSCG00000028414	1859.02	-0.723473	0.117863	-6.13826	8.34e-10	6.92e-09	-
ENSSSCG00000016372	2895.86	-0.62301	0.101504	-6.13779	8.37e-10	6.93e-09	STK25
ENSSSCG00000013427	5384.47	-0.544553	0.0887479	-6.13596	8.46e-10	7.01e-09	DAZAP1
ENSSSCG00000004684	743.076	0.97425	0.158808	6.13475	8.53e-10	7.06e-09	SPG11
ENSSSCG00000010465	1408.43	0.762059	0.124229	6.13431	8.55e-10	7.07e-09	TNKS2
ENSSSCG00000028355	42050	-0.510736	0.0832581	-6.13437	8.55e-10	7.07e-09	ACTG1
ENSSSCG00000016330	2621.43	0.595525	0.0970836	6.13415	8.56e-10	7.07e-09	LRRFIP1
ENSSSCG00000000691	1179.03	-0.843282	0.137512	-6.13241	8.66e-10	7.15e-09	COPS7A
ENSSSCG00000000063	402.022	-1.11583	0.182011	-6.13057	8.76e-10	7.22e-09	POLR3H
ENSSSCG00000005486	179.937	-1.62559	0.26518	-6.13012	8.78e-10	7.24e-09	KIF12
ENSSSCG00000010955	12163.1	0.549268	0.0896746	6.12512	9.06e-10	7.47e-09	GOLM1
ENSSSCG00000004901	1020.24	0.771046	0.125909	6.12383	9.14e-10	7.52e-09	PIGN
ENSSSCG00000004201	172.738	1.61123	0.26313	6.12331	9.17e-10	7.54e-09	TMEM200A
ENSSSCG00000005924	1504.95	-0.674045	0.110079	-6.12329	9.17e-10	7.54e-09	MROH1
ENSSSCG00000029163	1051.22	-0.836702	0.136679	-6.12167	9.26e-10	7.61e-09	BCAT1
ENSSSCG00000016982	1326.76	-0.841383	0.137458	-6.121	9.3e-10	7.64e-09	-
ENSSSCG00000008691	320.43	-1.29379	0.211433	-6.11916	9.41e-10	7.72e-09	TNIP2
ENSSSCG00000010645	286.776	1.264	0.206591	6.11835	9.45e-10	7.76e-09	NHLRC2
ENSSSCG00000011843	2784.04	0.672581	0.109936	6.11791	9.48e-10	7.77e-09	PAK2
ENSSSCG00000016078	4994.48	-0.597286	0.0976445	-6.11694	9.54e-10	7.82e-09	HSPE1
ENSSSCG00000014625	1798.08	-0.667862	0.109212	-6.1153	9.64e-10	7.89e-09	TRIM3
ENSSSCG00000025830	1440.29	-0.698989	0.11432	-6.11435	9.7e-10	7.94e-09	NUP93
ENSSSCG00000032085	957.563	-0.77615	0.126981	-6.11231	9.82e-10	8.03e-09	CACTIN
ENSSSCG00000015864	5110.97	0.533136	0.0872479	6.11059	9.93e-10	8.11e-09	MYO7B
ENSSSCG00000003015	829.816	-0.915055	0.149757	-6.11029	9.95e-10	8.12e-09	EXOSC5
ENSSSCG00000021601	726.921	0.870091	0.142581	6.10244	1.04e-09	8.53e-09	ZNF711
ENSSSCG00000040118	2247.92	-0.688564	0.11286	-6.10103	1.05e-09	8.6e-09	-
ENSSSCG00000021598	204.083	-1.53267	0.25124	-6.10042	1.06e-09	8.63e-09	EVA1C
ENSSSCG00000015383	429.881	1.05523	0.173128	6.09506	1.09e-09	8.91e-09	RAPGEF5
ENSSSCG00000036658	2284.65	-0.645232	0.105864	-6.09491	1.09e-09	8.92e-09	PSMD8
ENSSSCG00000002013	796.516	-0.840893	0.137973	-6.09462	1.1e-09	8.93e-09	DHRS4
ENSSSCG00000021764	239.937	1.39004	0.228133	6.09311	1.11e-09	9.01e-09	ARHGEF38
ENSSSCG00000003591	1770.38	0.676879	0.111102	6.0924	1.11e-09	9.04e-09	PUM1
ENSSSCG00000014855	30250.6	-0.597354	0.0980692	-6.09114	1.12e-09	9.11e-09	RPS3
ENSSSCG00000007563	353.842	-1.16612	0.191492	-6.08962	1.13e-09	9.19e-09	BRAT1
ENSSSCG00000010259	1155.5	-0.790639	0.129862	-6.0883	1.14e-09	9.26e-09	TYSND1
ENSSSCG00000013906	12395.5	-0.703091	0.115508	-6.08694	1.15e-09	9.33e-09	-
ENSSSCG00000013736	2842.39	-0.688992	0.113237	-6.08449	1.17e-09	9.47e-09	PRDX2
ENSSSCG00000028197	8880.12	-0.523814	0.0860915	-6.08438	1.17e-09	9.47e-09	PFKL
ENSSSCG00000025711	546.521	0.947843	0.155802	6.08364	1.17e-09	9.51e-09	MEIOB
ENSSSCG00000036434	212.535	-1.47214	0.242004	-6.0831	1.18e-09	9.54e-09	TPGS1
ENSSSCG00000024065	250.858	1.42522	0.234329	6.08213	1.19e-09	9.59e-09	TMTC2
ENSSSCG00000027779	2717.83	-0.626441	0.103023	-6.0806	1.2e-09	9.67e-09	TMEM259
ENSSSCG00000037719	1633.74	0.734199	0.120771	6.07928	1.21e-09	9.75e-09	PDPK1
ENSSSCG00000014336	1634.41	-0.82259	0.135332	-6.07833	1.21e-09	9.8e-09	EGR1
ENSSSCG00000027128	6237.36	-0.530015	0.0872146	-6.07714	1.22e-09	9.87e-09	LONP1
ENSSSCG00000001696	1145.35	-0.852233	0.140245	-6.07675	1.23e-09	9.89e-09	-
ENSSSCG00000006358	3563.68	-0.59135	0.0973641	-6.07359	1.25e-09	1.01e-08	NDUFS2
ENSSSCG00000033613	67.7631	2.68354	0.441842	6.07352	1.25e-09	1.01e-08	FOXS1
ENSSSCG00000027894	362.621	1.13865	0.187552	6.07111	1.27e-09	1.02e-08	FAM76A
ENSSSCG00000008478	1024.52	0.813236	0.134015	6.06826	1.29e-09	1.04e-08	SOS1
ENSSSCG00000040470	27388.2	-0.647151	0.106662	-6.06733	1.3e-09	1.05e-08	RPS20
ENSSSCG00000006665	1595.58	-0.705252	0.116249	-6.06674	1.31e-09	1.05e-08	SF3B4
ENSSSCG00000029256	4242.75	-0.676799	0.111601	-6.06447	1.32e-09	1.06e-08	AKR1A1
ENSSSCG00000017539	524.622	0.994463	0.164036	6.06249	1.34e-09	1.08e-08	HOXB6
ENSSSCG00000025525	1138.03	-0.96703	0.159513	-6.06237	1.34e-09	1.08e-08	-
ENSSSCG00000002287	1157.26	0.756219	0.124746	6.06207	1.34e-09	1.08e-08	MPP5
ENSSSCG00000039139	3843.62	-0.608969	0.100461	-6.06173	1.35e-09	1.08e-08	-
ENSSSCG00000006166	1512.7	-0.795145	0.131187	-6.06117	1.35e-09	1.08e-08	NDUFB8
ENSSSCG00000011876	218.159	1.54468	0.255015	6.05722	1.38e-09	1.11e-08	DTX3L
ENSSSCG00000034173	1542.67	-0.72339	0.119428	-6.05711	1.39e-09	1.11e-08	GID8
ENSSSCG00000039873	819.432	-0.933107	0.15412	-6.05443	1.41e-09	1.13e-08	DCXR
ENSSSCG00000004791	189.412	-1.56354	0.258272	-6.05387	1.41e-09	1.13e-08	RASGRP1
ENSSSCG00000014804	1028.53	-0.852948	0.140961	-6.05097	1.44e-09	1.15e-08	LAMTOR1
ENSSSCG00000027928	814.686	-0.827957	0.136906	-6.04764	1.47e-09	1.17e-08	TMEM9
ENSSSCG00000003369	9612.91	-0.52383	0.0866329	-6.04655	1.48e-09	1.18e-08	RPL22
ENSSSCG00000029201	424.006	-1.08345	0.179203	-6.04595	1.49e-09	1.18e-08	AJUBA
ENSSSCG00000021663	699.225	-0.899458	0.148878	-6.04159	1.53e-09	1.21e-08	-
ENSSSCG00000034387	561.67	-1.00595	0.166518	-6.04106	1.53e-09	1.22e-08	-
ENSSSCG00000016981	592.119	0.992719	0.164385	6.039	1.55e-09	1.23e-08	CPEB4
ENSSSCG00000015599	2195.34	0.602665	0.0998234	6.03731	1.57e-09	1.25e-08	PPP2R5A
ENSSSCG00000029375	614.609	-0.904387	0.149872	-6.03439	1.6e-09	1.27e-08	ZNF205
ENSSSCG00000032828	906.159	-0.805856	0.133601	-6.03183	1.62e-09	1.29e-08	ANAPC2
ENSSSCG00000035434	1148.12	-0.797867	0.132279	-6.03171	1.62e-09	1.29e-08	SEC61G
ENSSSCG00000033310	16064.2	-0.635697	0.10545	-6.02844	1.66e-09	1.31e-08	-
ENSSSCG00000018081	69768.3	0.490813	0.0814284	6.02754	1.66e-09	1.32e-08	ATP6
ENSSSCG00000031954	600.219	1.07363	0.1782	6.02483	1.69e-09	1.34e-08	SLC39A10
ENSSSCG00000028512	5513.26	0.525715	0.0872616	6.02459	1.7e-09	1.34e-08	LDLR
ENSSSCG00000040845	1626.62	-0.813577	0.135067	-6.02352	1.71e-09	1.35e-08	AGPAT2
ENSSSCG00000008681	961.042	-0.776361	0.128899	-6.023	1.71e-09	1.35e-08	NELFA
ENSSSCG00000024598	1704.61	0.762194	0.126599	6.02056	1.74e-09	1.37e-08	PRKAA1
ENSSSCG00000024623	622.731	0.976954	0.162332	6.01826	1.76e-09	1.39e-08	USP25
ENSSSCG00000012856	4373.82	-0.538861	0.0895444	-6.0178	1.77e-09	1.39e-08	NAP1L4
ENSSSCG00000040154	612.52	-0.993773	0.165189	-6.01599	1.79e-09	1.41e-08	MRPL36
ENSSSCG00000023991	311.973	1.22946	0.204404	6.01485	1.8e-09	1.42e-08	RIT1
ENSSSCG00000036746	160.19	-1.66239	0.276392	-6.01461	1.8e-09	1.42e-08	RASL10B
ENSSSCG00000037499	352.105	1.27298	0.211674	6.01388	1.81e-09	1.43e-08	NEDD4
ENSSSCG00000011676	1193.13	-0.770675	0.128191	-6.01194	1.83e-09	1.44e-08	-
ENSSSCG00000028336	1331.37	0.759481	0.126393	6.00888	1.87e-09	1.47e-08	YIPF6
ENSSSCG00000011845	2248.05	0.614906	0.102354	6.00763	1.88e-09	1.48e-08	PCYT1A
ENSSSCG00000025138	319.327	-1.30293	0.216885	-6.00748	1.88e-09	1.48e-08	ZNF579
ENSSSCG00000004973	1515.84	0.681041	0.113395	6.00591	1.9e-09	1.49e-08	UACA
ENSSSCG00000012939	680.508	-0.941326	0.156738	-6.00573	1.9e-09	1.49e-08	BRMS1
ENSSSCG00000040533	505.239	-1.0479	0.174496	-6.00531	1.91e-09	1.5e-08	C19orf54
ENSSSCG00000008624	858.222	0.796155	0.132585	6.00485	1.92e-09	1.5e-08	LPIN1
ENSSSCG00000009616	138.315	-1.94915	0.324614	-6.00452	1.92e-09	1.5e-08	HR
ENSSSCG00000023956	347.943	1.1681	0.194578	6.00323	1.93e-09	1.51e-08	NEDD9
ENSSSCG00000036887	926.098	-0.814442	0.135676	-6.00286	1.94e-09	1.52e-08	CLPB
ENSSSCG00000028600	2049.85	0.664841	0.110831	5.99869	1.99e-09	1.55e-08	SLC39A9
ENSSSCG00000016019	3575.02	0.622564	0.103868	5.99381	2.05e-09	1.6e-08	NCKAP1
ENSSSCG00000017693	591.331	-0.930551	0.155301	-5.9919	2.07e-09	1.62e-08	AATF
ENSSSCG00000036064	225.598	-1.48239	0.247429	-5.99117	2.08e-09	1.63e-08	CALHM6
ENSSSCG00000010182	41.4082	3.93135	0.656412	5.98915	2.11e-09	1.64e-08	CAPN9
ENSSSCG00000013478	481.022	-1.08565	0.18134	-5.98682	2.14e-09	1.67e-08	DOHH
ENSSSCG00000022676	192.621	1.54817	0.258804	5.982	2.2e-09	1.72e-08	OPHN1
ENSSSCG00000028794	1809.4	-0.789863	0.13206	-5.98108	2.22e-09	1.73e-08	-
ENSSSCG00000002307	2972.29	-0.599018	0.100215	-5.97733	2.27e-09	1.76e-08	ERH
ENSSSCG00000012403	3204.74	0.651043	0.10893	5.97673	2.28e-09	1.77e-08	OGT
ENSSSCG00000026455	519.885	-1.06423	0.178065	-5.97662	2.28e-09	1.77e-08	TMEM54
ENSSSCG00000010995	1344.93	0.720197	0.120506	5.97646	2.28e-09	1.77e-08	CHMP5
ENSSSCG00000000144	501.643	-1.03123	0.172599	-5.9747	2.31e-09	1.79e-08	-
ENSSSCG00000014304	1727.55	0.672777	0.112651	5.97222	2.34e-09	1.82e-08	SEC24A
ENSSSCG00000003468	1540.32	-0.703851	0.117856	-5.97212	2.34e-09	1.82e-08	PLEKHM2
ENSSSCG00000022864	2673.3	-0.657194	0.110206	-5.96333	2.47e-09	1.91e-08	-
ENSSSCG00000006467	1083.05	-0.77904	0.130686	-5.96117	2.5e-09	1.94e-08	PRCC
ENSSSCG00000025488	2161.09	-0.612262	0.102718	-5.96063	2.51e-09	1.94e-08	MCM3
ENSSSCG00000023903	813.489	-0.914232	0.153411	-5.95938	2.53e-09	1.96e-08	ATP5ME
ENSSSCG00000010070	1979.89	-0.609488	0.102292	-5.9583	2.55e-09	1.97e-08	SMARCB1
ENSSSCG00000038867	265.939	1.33011	0.22325	5.95792	2.55e-09	1.97e-08	PPM1K
ENSSSCG00000006214	934.691	-0.787439	0.13218	-5.95733	2.56e-09	1.98e-08	RRS1
ENSSSCG00000032803	443.727	1.09566	0.183932	5.95688	2.57e-09	1.98e-08	CYP2S1
ENSSSCG00000037562	270.476	-1.36977	0.230075	-5.95358	2.62e-09	2.02e-08	SLC2A4RG
ENSSSCG00000016922	1864.76	0.652573	0.109695	5.94898	2.7e-09	2.08e-08	GPBP1
ENSSSCG00000005062	492.072	1.08387	0.182246	5.94732	2.73e-09	2.1e-08	TMEM260
ENSSSCG00000024166	126.87	1.93382	0.325233	5.94594	2.75e-09	2.12e-08	SLC2A6
ENSSSCG00000033162	2228.08	-0.688025	0.115805	-5.94123	2.83e-09	2.18e-08	UBAC1
ENSSSCG00000009699	156.642	1.70645	0.287227	5.94113	2.83e-09	2.18e-08	HPGD
ENSSSCG00000011628	1177.84	0.835218	0.140599	5.94043	2.84e-09	2.18e-08	DNAJC13
ENSSSCG00000016577	706.157	-0.920367	0.154933	-5.94042	2.84e-09	2.18e-08	ATP6V1F
ENSSSCG00000032544	1980.11	-0.625936	0.105396	-5.93889	2.87e-09	2.2e-08	MTA1
ENSSSCG00000012841	1129.39	-0.814772	0.137234	-5.93708	2.9e-09	2.23e-08	PNPLA2
ENSSSCG00000008953	413.239	1.04154	0.175514	5.93424	2.95e-09	2.26e-08	CXCL8
ENSSSCG00000038249	46.4951	-9.01296	1.5193	-5.93233	2.99e-09	2.29e-08	-
ENSSSCG00000015115	673.559	1.02227	0.172339	5.93175	3e-09	2.3e-08	CBL
ENSSSCG00000016114	405.067	1.09937	0.185361	5.93097	3.01e-09	2.3e-08	FAM117B
ENSSSCG00000036339	494.588	0.999794	0.168585	5.93052	3.02e-09	2.31e-08	FAM126B
ENSSSCG00000000968	2708.9	-0.584365	0.0985941	-5.92697	3.09e-09	2.36e-08	SBF1
ENSSSCG00000002295	1097.34	-0.750906	0.126711	-5.92613	3.1e-09	2.37e-08	VTI1B
ENSSSCG00000015072	906.067	-0.78193	0.131958	-5.92561	3.11e-09	2.38e-08	PCSK7
ENSSSCG00000031904	1176.95	0.802382	0.135434	5.92452	3.13e-09	2.39e-08	UGT8
ENSSSCG00000006894	2728.29	0.611333	0.103194	5.92412	3.14e-09	2.39e-08	FNBP1L
ENSSSCG00000011929	606.92	0.901886	0.152239	5.92415	3.14e-09	2.39e-08	SLC35A5
ENSSSCG00000035061	887.861	-0.874306	0.147588	-5.92398	3.14e-09	2.39e-08	WBP1
ENSSSCG00000001651	398.439	-1.08464	0.183117	-5.92321	3.16e-09	2.4e-08	CNPY3
ENSSSCG00000017642	943.712	0.794384	0.134183	5.92017	3.22e-09	2.45e-08	MTMR4
ENSSSCG00000001912	1432.25	0.663433	0.112071	5.91974	3.22e-09	2.45e-08	PML
ENSSSCG00000034153	316.987	-1.16025	0.196043	-5.91835	3.25e-09	2.47e-08	TAF6
ENSSSCG00000017778	209.039	-1.53861	0.260027	-5.91711	3.28e-09	2.49e-08	DHRS13
ENSSSCG00000033952	691.107	-1.04537	0.176679	-5.91677	3.28e-09	2.49e-08	-
ENSSSCG00000037216	2312.45	0.611891	0.103431	5.91595	3.3e-09	2.5e-08	PPP4R2
ENSSSCG00000000625	538.437	1.07115	0.18118	5.91207	3.38e-09	2.56e-08	LRP6
ENSSSCG00000008377	5318.45	-0.520122	0.0879753	-5.91214	3.38e-09	2.56e-08	CCT4
ENSSSCG00000023263	1614.6	-0.75375	0.127553	-5.90933	3.44e-09	2.6e-08	MRPL45
ENSSSCG00000002494	250.218	1.51289	0.256048	5.90863	3.45e-09	2.61e-08	CLMN
ENSSSCG00000024776	721.803	-0.904831	0.153141	-5.90849	3.45e-09	2.61e-08	SNRPG
ENSSSCG00000021587	1946.88	-0.629798	0.106639	-5.9059	3.51e-09	2.65e-08	MESD
ENSSSCG00000033527	1207.06	0.719259	0.12179	5.90574	3.51e-09	2.65e-08	ITFG1
ENSSSCG00000015853	1723.36	0.793054	0.134328	5.90387	3.55e-09	2.68e-08	HERC2
ENSSSCG00000015987	5202.58	0.511182	0.0866223	5.90128	3.61e-09	2.72e-08	NFE2L2
ENSSSCG00000000171	547.799	-0.917417	0.155482	-5.90045	3.63e-09	2.74e-08	CKAP4
ENSSSCG00000011972	194.025	1.544	0.261869	5.89605	3.72e-09	2.81e-08	FILIP1L
ENSSSCG00000012955	2703.51	-0.570927	0.0968621	-5.89422	3.76e-09	2.84e-08	RAB1B
ENSSSCG00000006927	1446.95	0.713573	0.121066	5.89407	3.77e-09	2.84e-08	PKN2
ENSSSCG00000032377	707.341	0.896686	0.152162	5.89298	3.79e-09	2.86e-08	RALGAPA1
ENSSSCG00000031615	1684.01	0.63324	0.107465	5.89252	3.8e-09	2.86e-08	SERPINB9
ENSSSCG00000013043	1245.11	-0.788451	0.133821	-5.89182	3.82e-09	2.87e-08	MACROD1
ENSSSCG00000012029	638.923	0.933414	0.158465	5.89033	3.85e-09	2.9e-08	BACH1
ENSSSCG00000025106	635.299	0.935792	0.158884	5.88979	3.87e-09	2.9e-08	THNSL2
ENSSSCG00000007675	948.836	-0.746076	0.126699	-5.88859	3.9e-09	2.92e-08	EPHB4
ENSSSCG00000009779	976.269	0.768833	0.130704	5.88223	4.05e-09	3.04e-08	MPHOSPH9
ENSSSCG00000035693	1402.29	-0.678528	0.115436	-5.87795	4.15e-09	3.11e-08	POLRMT
ENSSSCG00000012943	929.205	-0.793091	0.13494	-5.87734	4.17e-09	3.12e-08	MRPL11
ENSSSCG00000009185	2217.21	-0.607874	0.103462	-5.87532	4.22e-09	3.16e-08	ADH5
ENSSSCG00000013312	2507.73	0.660053	0.112363	5.8743	4.25e-09	3.18e-08	HIPK3
ENSSSCG00000040038	82.2638	2.34258	0.39881	5.87392	4.26e-09	3.18e-08	ZNF8
ENSSSCG00000024970	867.949	0.83412	0.142009	5.87373	4.26e-09	3.19e-08	ETV3
ENSSSCG00000003486	1243.58	0.721037	0.122799	5.87168	4.31e-09	3.22e-08	ARHGEF10L
ENSSSCG00000011915	434.497	1.0396	0.177067	5.87123	4.33e-09	3.23e-08	GRAMD1C
ENSSSCG00000008796	2526.58	0.60981	0.103898	5.86933	4.38e-09	3.27e-08	RBM47
ENSSSCG00000001410	3276.92	-0.547588	0.0933082	-5.86859	4.4e-09	3.28e-08	BAG6
ENSSSCG00000003263	1294.84	-0.765086	0.130377	-5.86827	4.4e-09	3.28e-08	PRPF31
ENSSSCG00000012270	5623.3	-0.517138	0.0881481	-5.86669	4.45e-09	3.31e-08	UBA1
ENSSSCG00000006088	343.666	-1.22143	0.208211	-5.8663	4.46e-09	3.32e-08	SDC2
ENSSSCG00000031088	20930.9	-0.535346	0.0912659	-5.86578	4.47e-09	3.33e-08	RPS7
ENSSSCG00000011939	1363.65	0.712266	0.121434	5.86546	4.48e-09	3.33e-08	RETNLB
ENSSSCG00000034645	793.485	0.801237	0.13663	5.86427	4.51e-09	3.35e-08	C3orf38
ENSSSCG00000003385	3099.7	-0.69896	0.119195	-5.864	4.52e-09	3.36e-08	PARK7
ENSSSCG00000040208	194.922	1.53063	0.261043	5.86353	4.53e-09	3.37e-08	PAG1
ENSSSCG00000015973	4622.86	-0.566398	0.0966019	-5.86322	4.54e-09	3.37e-08	ATP5MC3
ENSSSCG00000004478	2605.85	0.601547	0.10265	5.86017	4.62e-09	3.43e-08	MYO6
ENSSSCG00000038967	2932.8	-0.61071	0.104214	-5.86016	4.62e-09	3.43e-08	-
ENSSSCG00000042910	560.289	1.01939	0.173958	5.85999	4.63e-09	3.43e-08	AGO4
ENSSSCG00000024610	720.295	-0.856281	0.146135	-5.8595	4.64e-09	3.44e-08	KRT4
ENSSSCG00000036014	56025.2	-0.523277	0.0893106	-5.85907	4.65e-09	3.45e-08	RPLP0
ENSSSCG00000012623	5524.63	-0.562337	0.0959839	-5.85866	4.67e-09	3.45e-08	SLC25A5
ENSSSCG00000038507	4741.86	-0.690384	0.117845	-5.85841	4.67e-09	3.46e-08	RPS29
ENSSSCG00000010554	32256.6	0.517137	0.0882889	5.85733	4.7e-09	3.48e-08	SCD
ENSSSCG00000008346	490.79	0.961979	0.164291	5.85534	4.76e-09	3.51e-08	APLF
ENSSSCG00000009303	15197.6	-0.559333	0.0955252	-5.85534	4.76e-09	3.51e-08	RPL21
ENSSSCG00000027860	254.102	1.31027	0.223773	5.85538	4.76e-09	3.51e-08	ERAP2
ENSSSCG00000009445	156.978	-1.66262	0.283959	-5.85513	4.77e-09	3.51e-08	PCDH8
ENSSSCG00000003930	31220.5	-0.559923	0.0956491	-5.85393	4.8e-09	3.53e-08	RPS8
ENSSSCG00000011272	24793.4	-0.492726	0.0841681	-5.85407	4.8e-09	3.53e-08	-
ENSSSCG00000015769	2355.6	-0.614493	0.10497	-5.854	4.8e-09	3.53e-08	SPCS3
ENSSSCG00000004480	2075.07	-0.662957	0.113266	-5.85311	4.82e-09	3.55e-08	COX7A2
ENSSSCG00000011677	918.631	0.789673	0.134929	5.85252	4.84e-09	3.56e-08	GK5
ENSSSCG00000032932	608.264	-0.943215	0.161189	-5.8516	4.87e-09	3.58e-08	MSRB1
ENSSSCG00000008038	422.235	-1.08766	0.185879	-5.85146	4.87e-09	3.58e-08	SLC9A3R2
ENSSSCG00000005198	556.089	0.956752	0.163513	5.85125	4.88e-09	3.58e-08	KDM4C
ENSSSCG00000008170	17632.3	-0.637045	0.108889	-5.85038	4.9e-09	3.6e-08	RPL31
ENSSSCG00000025092	1828.99	-0.713987	0.122064	-5.84929	4.94e-09	3.62e-08	CDK4
ENSSSCG00000011572	2389.94	-0.662803	0.113335	-5.84819	4.97e-09	3.64e-08	SEC13
ENSSSCG00000022073	2431.61	0.750087	0.128271	5.84768	4.98e-09	3.65e-08	ZBTB38
ENSSSCG00000006037	531.315	0.942311	0.161146	5.84758	4.99e-09	3.65e-08	OXR1
ENSSSCG00000001639	494.667	0.961368	0.164416	5.84718	5e-09	3.66e-08	TRERF1
ENSSSCG00000005617	166.245	1.58454	0.271056	5.84581	5.04e-09	3.69e-08	STXBP1
ENSSSCG00000005668	1135.71	-0.809465	0.138476	-5.84552	5.05e-09	3.69e-08	SH3GLB2
ENSSSCG00000013729	701.946	-0.881389	0.150786	-5.84531	5.06e-09	3.69e-08	GCDH
ENSSSCG00000026829	617.773	0.900093	0.154032	5.84355	5.11e-09	3.73e-08	MYNN
ENSSSCG00000017894	57.4898	3.00576	0.514494	5.84217	5.15e-09	3.76e-08	WSCD1
ENSSSCG00000038191	912.843	-0.752845	0.128862	-5.84224	5.15e-09	3.76e-08	ABT1
ENSSSCG00000021386	2277.32	-0.677483	0.115972	-5.84176	5.17e-09	3.76e-08	PTGR1
ENSSSCG00000004049	2325.46	-0.587366	0.100556	-5.84117	5.18e-09	3.78e-08	ACAT2
ENSSSCG00000008633	7355.97	-0.533253	0.091348	-5.83759	5.3e-09	3.86e-08	PDIA6
ENSSSCG00000012258	852.302	0.795627	0.136307	5.83701	5.31e-09	3.87e-08	FUNDC1
ENSSSCG00000012265	205.132	-1.52506	0.261288	-5.83668	5.33e-09	3.87e-08	CHST7
ENSSSCG00000013511	846.236	-0.816706	0.139929	-5.83659	5.33e-09	3.87e-08	HDGFL2
ENSSSCG00000021519	321.105	-1.15331	0.197613	-5.83621	5.34e-09	3.88e-08	CPNE2
ENSSSCG00000006893	541.702	0.933988	0.160038	5.83604	5.35e-09	3.88e-08	BCAR3
ENSSSCG00000023445	2110.55	0.686875	0.117705	5.83558	5.36e-09	3.89e-08	AVL9
ENSSSCG00000035053	254.769	4.74808	0.813988	5.83311	5.44e-09	3.95e-08	-
ENSSSCG00000004624	2233.29	0.695085	0.119186	5.83194	5.48e-09	3.97e-08	MAPK6
ENSSSCG00000024550	1056.42	-0.80681	0.138355	-5.83144	5.5e-09	3.98e-08	UQCR10
ENSSSCG00000002667	1203.49	-0.747506	0.128249	-5.82856	5.59e-09	4.05e-08	ZDHHC7
ENSSSCG00000009682	496.576	1.12768	0.193518	5.82724	5.64e-09	4.08e-08	HMBOX1
ENSSSCG00000037209	853.169	-0.81952	0.140674	-5.82566	5.69e-09	4.11e-08	TLNRD1
ENSSSCG00000020790	689.816	-0.951028	0.163278	-5.82459	5.73e-09	4.14e-08	-
ENSSSCG00000000045	830.231	-0.88076	0.151225	-5.82417	5.74e-09	4.15e-08	NDUFA6
ENSSSCG00000002723	5004.6	-0.522067	0.0896741	-5.82183	5.82e-09	4.2e-08	AARS1
ENSSSCG00000002935	63.5434	2.66728	0.458172	5.82156	5.83e-09	4.21e-08	-
ENSSSCG00000014399	349.721	1.10447	0.189811	5.8188	5.93e-09	4.28e-08	ARHGAP26
ENSSSCG00000004517	1114.53	-0.720235	0.123794	-5.81801	5.96e-09	4.29e-08	CXXC1
ENSSSCG00000009775	1401.97	-0.858276	0.147536	-5.8174	5.98e-09	4.31e-08	CDK2AP1
ENSSSCG00000014366	1035.02	-0.829842	0.142674	-5.81633	6.02e-09	4.33e-08	APBB3
ENSSSCG00000038144	3034.96	-0.621106	0.106792	-5.81605	6.03e-09	4.34e-08	-
ENSSSCG00000039782	1934.34	-0.689448	0.118567	-5.81483	6.07e-09	4.37e-08	STOML2
ENSSSCG00000027381	475.632	1.13941	0.195966	5.81432	6.09e-09	4.38e-08	GGCX
ENSSSCG00000007572	1021.61	-0.789512	0.135863	-5.8111	6.21e-09	4.46e-08	LFNG
ENSSSCG00000003092	460.753	-1.00611	0.17314	-5.81097	6.21e-09	4.46e-08	FOXA3
ENSSSCG00000001756	1958.61	0.651636	0.112177	5.80901	6.28e-09	4.51e-08	IREB2
ENSSSCG00000003531	2061.06	-0.609381	0.104922	-5.80797	6.32e-09	4.54e-08	KDM1A
ENSSSCG00000028602	2060.26	-0.638072	0.109866	-5.80771	6.33e-09	4.54e-08	GTPBP4
ENSSSCG00000022147	1724.34	0.62881	0.10829	5.80671	6.37e-09	4.57e-08	CHURC1
ENSSSCG00000023709	923.662	0.764841	0.131723	5.80644	6.38e-09	4.57e-08	PTPRJ
ENSSSCG00000005908	392.464	-1.1604	0.19991	-5.80462	6.45e-09	4.62e-08	-
ENSSSCG00000038505	1057.41	0.757635	0.130534	5.80411	6.47e-09	4.63e-08	MSI2
ENSSSCG00000007514	3168.86	-0.549927	0.0947655	-5.80303	6.51e-09	4.66e-08	VAPB
ENSSSCG00000005984	1031.82	0.799025	0.13774	5.80098	6.59e-09	4.71e-08	ZHX1
ENSSSCG00000004254	3149.71	-0.544882	0.0939341	-5.80068	6.6e-09	4.72e-08	DCBLD1
ENSSSCG00000005343	1003.37	0.783979	0.135187	5.7992	6.66e-09	4.76e-08	RNF38
ENSSSCG00000009746	9022.01	-0.534679	0.0922088	-5.79857	6.69e-09	4.77e-08	RAN
ENSSSCG00000004534	278.513	1.31968	0.227611	5.79798	6.71e-09	4.79e-08	CCDC68
ENSSSCG00000004408	779.098	-0.876519	0.151253	-5.79506	6.83e-09	4.87e-08	SMPD2
ENSSSCG00000006809	608.359	0.896922	0.154775	5.79501	6.83e-09	4.87e-08	RBM15
ENSSSCG00000035854	1275.08	-0.747067	0.128986	-5.79186	6.96e-09	4.96e-08	RAB11FIP3
ENSSSCG00000011511	240.296	1.38869	0.239821	5.79054	7.02e-09	4.99e-08	FRMD4B
ENSSSCG00000037791	739.198	-0.944067	0.163039	-5.79044	7.02e-09	4.99e-08	-
ENSSSCG00000016929	125.747	1.82237	0.314775	5.78943	7.06e-09	5.02e-08	PDE4D
ENSSSCG00000000252	84238.4	-0.515785	0.089177	-5.78383	7.3e-09	5.19e-08	KRT8
ENSSSCG00000010151	213.251	1.5318	0.265082	5.77857	7.53e-09	5.35e-08	LYST
ENSSSCG00000009906	3002.97	-0.607298	0.105124	-5.77698	7.61e-09	5.4e-08	SRSF9
ENSSSCG00000007452	356.626	-1.10729	0.19171	-5.77587	7.66e-09	5.43e-08	TP53RK
ENSSSCG00000017288	1534.59	-0.631373	0.109341	-5.77437	7.72e-09	5.48e-08	FTSJ3
ENSSSCG00000022176	1445.69	-0.822487	0.142441	-5.77423	7.73e-09	5.48e-08	-
ENSSSCG00000030396	2564.13	0.648455	0.112329	5.77281	7.8e-09	5.52e-08	SETD7
ENSSSCG00000015311	4197.44	0.523781	0.0907695	5.77046	7.91e-09	5.6e-08	CYP51A1
ENSSSCG00000028571	445.94	-1.28308	0.222379	-5.76978	7.94e-09	5.62e-08	-
ENSSSCG00000035193	791.77	-0.783276	0.135783	-5.76859	7.99e-09	5.65e-08	MRPS23
ENSSSCG00000010638	674.422	0.83176	0.144233	5.76678	8.08e-09	5.71e-08	TCF7L2
ENSSSCG00000026894	433.613	-1.03885	0.180191	-5.76525	8.15e-09	5.76e-08	NFE2L3
ENSSSCG00000004446	1246.87	-0.682502	0.118452	-5.76185	8.32e-09	5.87e-08	RWDD1
ENSSSCG00000005252	284.665	1.59641	0.277079	5.76155	8.33e-09	5.88e-08	PTAR1
ENSSSCG00000002441	2307.87	0.600836	0.1043	5.76063	8.38e-09	5.91e-08	PPP4R3A
ENSSSCG00000000361	3796.38	-0.626528	0.108863	-5.75519	8.65e-09	6.1e-08	CD63
ENSSSCG00000031456	960.864	0.866266	0.150558	5.75369	8.73e-09	6.15e-08	ARL5B
ENSSSCG00000029160	4482.19	-0.57008	0.0991127	-5.75184	8.83e-09	6.22e-08	-
ENSSSCG00000013582	1059.91	-0.735161	0.127829	-5.75115	8.86e-09	6.24e-08	XAB2
ENSSSCG00000038943	1127.42	-0.795827	0.138457	-5.74784	9.04e-09	6.36e-08	TOM1
ENSSSCG00000033716	148.662	1.65808	0.288478	5.74767	9.05e-09	6.36e-08	-
ENSSSCG00000003514	2595.6	0.611251	0.106366	5.74667	9.1e-09	6.39e-08	HSPG2
ENSSSCG00000032110	760.66	-0.864642	0.15046	-5.74667	9.1e-09	6.39e-08	-
ENSSSCG00000007275	1951.35	-0.672032	0.116953	-5.74619	9.13e-09	6.41e-08	RALY
ENSSSCG00000005909	560.733	-1.04776	0.182448	-5.74282	9.31e-09	6.53e-08	FBXL6
ENSSSCG00000003111	2602.03	-0.603435	0.105092	-5.74195	9.36e-09	6.56e-08	SAE1
ENSSSCG00000035992	2432.77	0.596323	0.103883	5.74035	9.45e-09	6.62e-08	-
ENSSSCG00000017227	461.136	-1.0281	0.179107	-5.74014	9.46e-09	6.63e-08	FDXR
ENSSSCG00000013304	857.951	-0.789983	0.137638	-5.73959	9.49e-09	6.64e-08	NAT10
ENSSSCG00000004826	826.137	-0.823799	0.143581	-5.73753	9.61e-09	6.72e-08	SELENOS
ENSSSCG00000002505	2809.61	0.628922	0.109627	5.73694	9.64e-09	6.74e-08	PAPOLA
ENSSSCG00000013284	854.03	0.792698	0.138246	5.73397	9.81e-09	6.86e-08	TTC17
ENSSSCG00000006071	514.599	1.04165	0.181697	5.7329	9.87e-09	6.9e-08	VPS13B
ENSSSCG00000014307	4409.27	-0.507054	0.0884676	-5.73152	9.95e-09	6.95e-08	MACROH2A1
ENSSSCG00000040022	112.75	1.87896	0.327884	5.73056	1e-08	6.99e-08	ERICH4
ENSSSCG00000015273	214.049	1.35497	0.236541	5.72826	1.01e-08	7.08e-08	ATP2B4
ENSSSCG00000014901	1211.99	0.699065	0.122046	5.72786	1.02e-08	7.09e-08	PCF11
ENSSSCG00000009833	436.343	1.03397	0.180527	5.7275	1.02e-08	7.1e-08	SH2B3
ENSSSCG00000011601	1026.74	-0.730678	0.127574	-5.72747	1.02e-08	7.1e-08	LSM3
ENSSSCG00000008892	341.627	1.10832	0.193589	5.72509	1.03e-08	7.2e-08	-
ENSSSCG00000015734	1659.06	-0.722443	0.126218	-5.72376	1.04e-08	7.25e-08	IMP4
ENSSSCG00000030369	2358.85	-0.593954	0.10379	-5.72266	1.05e-08	7.29e-08	YARS1
ENSSSCG00000004196	881.79	0.760665	0.132943	5.72172	1.05e-08	7.33e-08	MED23
ENSSSCG00000044340	1043.8	0.852111	0.14899	5.71926	1.07e-08	7.43e-08	EEA1
ENSSSCG00000000846	337.941	1.0892	0.190514	5.71714	1.08e-08	7.52e-08	HCFC2
ENSSSCG00000003201	544.375	-0.960858	0.168089	-5.71637	1.09e-08	7.55e-08	ATF5
ENSSSCG00000017421	5571.34	-0.489013	0.0855677	-5.71493	1.1e-08	7.61e-08	ACLY
ENSSSCG00000010033	1316.37	0.688351	0.120523	5.71139	1.12e-08	7.77e-08	PRR14L
ENSSSCG00000023307	1451.51	0.679087	0.118905	5.71119	1.12e-08	7.77e-08	FBXW11
ENSSSCG00000023033	1174.38	0.682144	0.119488	5.7089	1.14e-08	7.87e-08	PARP3
ENSSSCG00000033010	5631.95	3.00146	0.526004	5.70614	1.16e-08	8e-08	-
ENSSSCG00000032525	143.677	-1.70324	0.2985	-5.706	1.16e-08	8e-08	-
ENSSSCG00000011278	1022.95	0.741032	0.129886	5.70525	1.16e-08	8.03e-08	TRAK1
ENSSSCG00000022618	317.151	-1.11934	0.196229	-5.70425	1.17e-08	8.08e-08	CMTM8
ENSSSCG00000035152	667.447	0.862569	0.15123	5.70369	1.17e-08	8.1e-08	TEF
ENSSSCG00000004157	2084.5	-0.581192	0.101938	-5.70141	1.19e-08	8.2e-08	IL20RA
ENSSSCG00000003512	2073.64	0.586036	0.102832	5.69894	1.21e-08	8.32e-08	EIF4G3
ENSSSCG00000016593	676.158	-0.840472	0.1475	-5.69813	1.21e-08	8.35e-08	ARF5
ENSSSCG00000034314	3214.98	-0.596952	0.104768	-5.69782	1.21e-08	8.36e-08	LSM4
ENSSSCG00000005846	2219.78	-0.629807	0.110543	-5.69739	1.22e-08	8.38e-08	NELFB
ENSSSCG00000003145	154.525	1.56321	0.274554	5.69364	1.24e-08	8.56e-08	FUT2
ENSSSCG00000040869	406.647	-1.07072	0.18806	-5.69354	1.24e-08	8.56e-08	INPP5E
ENSSSCG00000011230	706.384	0.805253	0.141453	5.69271	1.25e-08	8.6e-08	OSBPL10
ENSSSCG00000033836	556.488	-0.912844	0.160382	-5.6917	1.26e-08	8.65e-08	SHKBP1
ENSSSCG00000038192	65.774	-2.53833	0.446125	-5.68973	1.27e-08	8.74e-08	-
ENSSSCG00000038738	214.922	-1.41361	0.248453	-5.68966	1.27e-08	8.74e-08	DMWD
ENSSSCG00000005894	880.745	-0.778573	0.136886	-5.68776	1.29e-08	8.84e-08	ARHGAP39
ENSSSCG00000008226	964.718	-0.781819	0.137495	-5.68618	1.3e-08	8.91e-08	POLR1A
ENSSSCG00000000973	603.81	-0.977162	0.171894	-5.68467	1.31e-08	8.99e-08	SELENOO
ENSSSCG00000008096	680.703	0.902033	0.158707	5.68365	1.32e-08	9.04e-08	ZC3H6
ENSSSCG00000038677	824.441	-0.804116	0.141515	-5.6822	1.33e-08	9.11e-08	GJB3
ENSSSCG00000014060	1350.39	0.690144	0.121512	5.67965	1.35e-08	9.24e-08	KIAA1191
ENSSSCG00000034898	2380.4	-0.597889	0.105281	-5.67898	1.36e-08	9.27e-08	MYDGF
ENSSSCG00000039889	464.533	0.999465	0.176035	5.67765	1.37e-08	9.34e-08	ARL14EP
ENSSSCG00000006469	1369.73	-0.690557	0.121662	-5.67604	1.38e-08	9.42e-08	MRPL24
ENSSSCG00000008881	577.329	0.886641	0.156277	5.67352	1.4e-08	9.56e-08	RAPGEF2
ENSSSCG00000002340	1802.72	0.605545	0.106741	5.67304	1.4e-08	9.58e-08	PSEN1
ENSSSCG00000027348	95.744	-2.04352	0.360289	-5.67189	1.41e-08	9.64e-08	-
ENSSSCG00000006153	58.4999	-2.69211	0.47471	-5.67105	1.42e-08	9.68e-08	FABP5
ENSSSCG00000003789	979.8	0.720711	0.127108	5.67008	1.43e-08	9.73e-08	CTH
ENSSSCG00000011690	361.313	1.06774	0.18845	5.6659	1.46e-08	9.97e-08	PLSCR4
ENSSSCG00000029723	1717.21	-0.619486	0.109338	-5.66578	1.46e-08	9.97e-08	PHRF1
ENSSSCG00000029652	12888.6	0.454256	0.0801819	5.66532	1.47e-08	9.99e-08	TMBIM6
ENSSSCG00000003895	1528.02	0.647764	0.114343	5.66511	1.47e-08	1e-07	EFCAB14
ENSSSCG00000039243	2565.05	-0.743533	0.131258	-5.66468	1.47e-08	1e-07	CD81
ENSSSCG00000006237	1383.89	0.668536	0.118049	5.66319	1.49e-08	1.01e-07	SDCBP
ENSSSCG00000022993	906.728	0.77479	0.136835	5.66222	1.49e-08	1.02e-07	TBC1D8B
ENSSSCG00000035570	5426.02	-0.541319	0.0956317	-5.66045	1.51e-08	1.03e-07	HNRNPL
ENSSSCG00000022454	1365.88	-0.654105	0.115657	-5.65554	1.55e-08	1.05e-07	NRBP1
ENSSSCG00000004499	27247.9	-0.448219	0.0792829	-5.65342	1.57e-08	1.07e-07	ATP5F1A
ENSSSCG00000035374	1589.5	-0.76497	0.135375	-5.65075	1.6e-08	1.08e-07	-
ENSSSCG00000030045	1527.35	-0.653413	0.115636	-5.6506	1.6e-08	1.08e-07	PRMT5
ENSSSCG00000007019	1862.66	-0.606321	0.107404	-5.64522	1.65e-08	1.12e-07	GPAT4
ENSSSCG00000004163	3390.78	0.594093	0.105275	5.64325	1.67e-08	1.13e-07	BCLAF1
ENSSSCG00000003412	1097.29	-0.69685	0.12353	-5.64115	1.69e-08	1.14e-07	EXOSC10
ENSSSCG00000000276	504.016	-0.959626	0.17015	-5.63989	1.7e-08	1.15e-07	TARBP2
ENSSSCG00000010399	3600.75	0.532648	0.0944578	5.63901	1.71e-08	1.16e-07	NCOA4
ENSSSCG00000002235	571.788	-0.89935	0.159542	-5.63707	1.73e-08	1.17e-07	LPCAT4
ENSSSCG00000003262	331.669	-1.25261	0.222253	-5.63596	1.74e-08	1.18e-07	TFPT
ENSSSCG00000039201	599.671	-0.873776	0.155109	-5.63332	1.77e-08	1.19e-07	TGIF2-RAB5IF
ENSSSCG00000017155	2284.44	-0.587211	0.104258	-5.63226	1.78e-08	1.2e-07	EIF4A3
ENSSSCG00000028924	868.765	-0.753133	0.133718	-5.63225	1.78e-08	1.2e-07	AURKB
ENSSSCG00000006392	548.209	-0.886148	0.157345	-5.63187	1.78e-08	1.2e-07	IGSF8
ENSSSCG00000004610	361.911	1.06462	0.189041	5.6317	1.78e-08	1.2e-07	CCPG1
ENSSSCG00000008372	1147.24	0.701157	0.124508	5.63144	1.79e-08	1.2e-07	EHBP1
ENSSSCG00000004464	1477.94	0.645641	0.114658	5.63101	1.79e-08	1.21e-07	TENT5A
ENSSSCG00000034814	1429.54	-0.645683	0.114783	-5.62524	1.85e-08	1.25e-07	MRTO4
ENSSSCG00000017790	432.97	1.18587	0.210907	5.62269	1.88e-08	1.26e-07	TAOK1
ENSSSCG00000027074	241.827	1.27729	0.227173	5.62255	1.88e-08	1.26e-07	FER
ENSSSCG00000038466	1432.81	-0.661255	0.117658	-5.62013	1.91e-08	1.28e-07	EIF4E2
ENSSSCG00000031541	2236.21	0.651146	0.115881	5.6191	1.92e-08	1.29e-07	ARL5A
ENSSSCG00000011332	1814.67	0.632015	0.112484	5.61871	1.92e-08	1.29e-07	SETD2
ENSSSCG00000011342	1301.34	-0.677805	0.120675	-5.61676	1.95e-08	1.3e-07	DHX30
ENSSSCG00000032796	634.366	-0.883754	0.157345	-5.61666	1.95e-08	1.3e-07	GRINA
ENSSSCG00000009256	1042.67	0.726308	0.129321	5.61631	1.95e-08	1.31e-07	ANTXR2
ENSSSCG00000023871	220.966	1.47465	0.262566	5.6163	1.95e-08	1.31e-07	NAALADL2
ENSSSCG00000004104	616.242	-0.838855	0.149368	-5.61602	1.95e-08	1.31e-07	KATNA1
ENSSSCG00000007715	1859.57	-0.626174	0.111524	-5.6147	1.97e-08	1.32e-07	ABHD11
ENSSSCG00000025768	7031.54	-0.492028	0.0876409	-5.61413	1.98e-08	1.32e-07	CALM1
ENSSSCG00000001219	623.341	-0.850657	0.151531	-5.61376	1.98e-08	1.32e-07	TRIM27
ENSSSCG00000005911	991.065	-0.7437	0.132499	-5.61287	1.99e-08	1.33e-07	OPLAH
ENSSSCG00000024418	1570.28	-0.614072	0.10941	-5.61259	1.99e-08	1.33e-07	RHOU
ENSSSCG00000039144	242.915	-1.24339	0.221658	-5.60947	2.03e-08	1.35e-07	-
ENSSSCG00000005444	2139.31	0.571008	0.101798	5.60923	2.03e-08	1.36e-07	TMEM245
ENSSSCG00000039424	499.615	-1.08029	0.192594	-5.60915	2.03e-08	1.36e-07	MCRIP1
[truncated: 3,105 more rows]
