# Supplementary material for: Long-Term Expansion of Porcine Intestinal Organoids Serves as an in vitro Model for Swine Enteric Coronavirus Infection
Source: Front Microbiol. 2022 Mar 14;13:865336. doi: 10.3389/fmicb.2022.865336 (PMC8967161; doi:10.3389/fmicb.2022.865336)
Supplement: Supplementary file 5 [file Table_5.XLSX]

## Sheet: Table S5. The top 50 GO Biologi
	NAME	ES	NES	NOM p-val	FDR q-val
1	GOBP_DEFENSE_RESPONSE_TO_VIRUS	0.755444	2.41676	0	0
2	GOBP_RESPONSE_TO_TYPE_I_INTERFERON	0.828904	2.35725	0	0
3	GOBP_RESPONSE_TO_VIRUS	0.697264	2.33818	0	0
4	GOBP_NEGATIVE_REGULATION_OF_VIRAL_PROCESS	0.822251	2.28786	0	0
5	GOBP_REGULATION_OF_VIRAL_GENOME_REPLICATION	0.79195	2.22643	0	0
6	GOBP_NEGATIVE_REGULATION_OF_VIRAL_GENOME_REPLICATION	0.863865	2.20154	0	0
7	GOBP_VIRAL_GENOME_REPLICATION	0.719752	2.14382	0	0
8	GOBP_REGULATION_OF_VIRAL_LIFE_CYCLE	0.686415	2.06025	0	0.000145678
9	GOBP_RESPONSE_TO_INTERFERON_GAMMA	0.65697	2.01387	0	0.000644192
10	GOBP_REGULATION_OF_BIOLOGICAL_PROCESS_INVOLVED_IN_SYMBIOTIC_INTERACTION	0.61794	1.9526	0	0.00327814
11	GOBP_REGULATION_OF_RESPONSE_TO_CYTOKINE_STIMULUS	0.613122	1.92866	0	0.00500871
12	GOBP_INTERFERON_GAMMA_MEDIATED_SIGNALING_PATHWAY	0.702882	1.91361	0	0.00625986
13	GOBP_EPITHELIAL_TUBE_BRANCHING_INVOLVED_IN_LUNG_MORPHOGENESIS	0.814596	1.90947	0	0.00640869
14	GOBP_NEGATIVE_REGULATION_OF_RESPONSE_TO_CYTOKINE_STIMULUS	0.689828	1.88071	0	0.0128453
15	GOBP_TYPE_2_IMMUNE_RESPONSE	0.774429	1.87761	0	0.0129266
16	GOBP_LUNG_MORPHOGENESIS	0.732599	1.87641	0	0.0122644
17	GOBP_RESPONSE_TO_INTERFERON_BETA	0.834335	1.87331	0	0.0124419
18	GOBP_RESPONSE_TO_DSRNA	0.732959	1.87068	0	0.0125399
19	GOBP_CELLULAR_RESPONSE_TO_MOLECULE_OF_BACTERIAL_ORIGIN	0.599414	1.86619	0	0.0129893
20	GOBP_REGULATION_OF_NUCLEASE_ACTIVITY	0.857611	1.85129	0	0.0161178
21	GOBP_NEUTROPHIL_CHEMOTAXIS	0.672552	1.84231	0	0.0181542
22	GOBP_REGULATION_OF_TYPE_2_IMMUNE_RESPONSE	0.808346	1.84146	0	0.0175437
23	GOBP_NEGATIVE_REGULATION_OF_POSTTRANSCRIPTIONAL_GENE_SILENCING	0.833905	1.82996	0	0.0210399
24	GOBP_MONOCYTE_CHEMOTAXIS	0.715322	1.82261	0	0.0239028
25	GOBP_REGULATION_OF_RECEPTOR_SIGNALING_PATHWAY_VIA_STAT	0.660615	1.809	0	0.0307214
26	GOBP_VIRAL_LIFE_CYCLE	0.54209	1.80897	0	0.0295398
27	GOBP_EXOCRINE_SYSTEM_DEVELOPMENT	0.70681	1.80658	0	0.0297929
28	GOBP_REGULATION_OF_TYPE_I_INTERFERON_MEDIATED_SIGNALING_PATHWAY	0.731941	1.80035	0	0.0324813
29	GOBP_CELLULAR_RESPONSE_TO_BIOTIC_STIMULUS	0.577578	1.79996	0	0.0315234
30	GOBP_NEGATIVE_REGULATION_OF_GENE_SILENCING	0.775545	1.79695	0	0.0326665
31	GOBP_TYPE_I_INTERFERON_PRODUCTION	0.591463	1.79195	0	0.0346818
32	GOBP_RESPONSE_TO_CHEMOKINE	0.653891	1.78769	0	0.0365196
33	GOBP_NEGATIVE_REGULATION_OF_LIPID_STORAGE	0.788122	1.78246	0.00184162	0.0389178
34	GOBP_INFLAMMATORY_CELL_APOPTOTIC_PROCESS	0.827282	1.78092	0	0.0391562
35	GOBP_GRANULOCYTE_CHEMOTAXIS	0.619213	1.77385	0	0.0431816
36	GOBP_T_CELL_CYTOKINE_PRODUCTION	0.783839	1.7648	0	0.0492179
37	GOBP_CELLULAR_RESPONSE_TO_VIRUS	0.654019	1.76237	0	0.0497618
38	GOBP_SYNAPTIC_VESICLE_LOCALIZATION	0.658725	1.756	0.00361011	0.0544968
39	GOBP_REGULATION_OF_CAMP_DEPENDENT_PROTEIN_KINASE_ACTIVITY	0.770886	1.74935	0.00194932	0.0596783
40	GOBP_REGULATION_OF_PROTEIN_POLYUBIQUITINATION	0.764832	1.74754	0	0.0600676
41	GOBP_REGULATION_OF_INNATE_IMMUNE_RESPONSE	0.536144	1.74731	0	0.0588895
42	GOBP_REGULATION_OF_PRODUCTION_OF_SMALL_RNA_INVOLVED_IN_GENE_SILENCING_BY_RNA	0.761881	1.73011	0.00199601	0.0775316
43	GOBP_POSITIVE_REGULATION_OF_SIGNALING_RECEPTOR_ACTIVITY	0.692033	1.72732	0	0.0794516
44	GOBP_NEUTROPHIL_MIGRATION	0.610161	1.72689	0.0037594	0.07821
45	GOBP_POSITIVE_REGULATION_OF_MESENCHYMAL_CELL_PROLIFERATION	0.746652	1.72504	0.00183823	0.0788256
46	GOBP_REGULATION_OF_DEFENSE_RESPONSE_TO_VIRUS	0.632348	1.72163	0	0.0816666
47	GOBP_REGULATION_OF_MESENCHYMAL_CELL_PROLIFERATION	0.714068	1.71966	0	0.0820097
48	GOBP_CYTOPLASMIC_PATTERN_RECOGNITION_RECEPTOR_SIGNALING_PATHWAY	0.623037	1.70856	0.00170358	0.0965302
49	GOBP_MORPHOGENESIS_OF_A_BRANCHING_STRUCTURE	0.54103	1.706	0	0.0985966
50	GOBP_POSITIVE_REGULATION_OF_PATTERN_RECOGNITION_RECEPTOR_SIGNALING_PATHWAY	0.687195	1.70567	0.00736648	0.0970963
