# Supplementary material for: Long-Term Expansion of Porcine Intestinal Organoids Serves as an in vitro Model for Swine Enteric Coronavirus Infection
Source: Front Microbiol. 2022 Mar 14;13:865336. doi: 10.3389/fmicb.2022.865336 (PMC8967161; doi:10.3389/fmicb.2022.865336)
Supplement: Supplementary file 6 [file Table_6.XLSX]

## Sheet: Table S6. The top 50 GO Biologi
	NAME	ES	NES	NOM p-val	FDR q-val
1	GOBP_RESPONSE_TO_TYPE_I_INTERFERON	0.639217	2.16693	0	0.00091082
2	GOBP_NEGATIVE_REGULATION_OF_VIRAL_GENOME_REPLICATION	0.68938	2.06275	0	0.00457844
3	GOBP_TRANSMISSION_OF_NERVE_IMPULSE	0.624028	1.93831	0	0.0631498
4	GOBP_REGULATION_OF_BLOOD_CIRCULATION	0.502266	1.93468	0	0.050116
5	GOBP_DEFENSE_RESPONSE_TO_VIRUS	0.505337	1.91294	0	0.0624322
6	GOBP_NEGATIVE_REGULATION_OF_VIRAL_PROCESS	0.576048	1.90632	0	0.0587407
7	GOBP_IMPORT_INTO_CELL	0.501747	1.90346	0	0.0528239
8	GOBP_NEGATIVE_REGULATION_OF_LEUKOCYTE_CELL_CELL_ADHESION	0.543011	1.88991	0	0.0575553
9	GOBP_2_OXOGLUTARATE_METABOLIC_PROCESS	0.752841	1.88485	0	0.0558395
10	GOBP_MULTICELLULAR_ORGANISMAL_SIGNALING	0.508008	1.8842	0	0.050988
11	GOBP_REGULATION_OF_VIRAL_GENOME_REPLICATION	0.574653	1.85821	0	0.0719659
12	GOBP_NEUROTRANSMITTER_RECEPTOR_INTERNALIZATION	0.684203	1.85562	0	0.0703114
13	GOBP_IMPORT_ACROSS_PLASMA_MEMBRANE	0.506436	1.84984	0	0.0711748
14	GOBP_VIRAL_GENOME_REPLICATION	0.523228	1.84052	0	0.0764086
15	GOBP_REGULATION_OF_HEART_CONTRACTION	0.485593	1.83715	0	0.0752781
16	GOBP_CARDIAC_CONDUCTION	0.515732	1.83659	0	0.0713174
17	GOBP_NEGATIVE_REGULATION_OF_LYMPHOCYTE_ACTIVATION	0.512408	1.82605	0	0.0780633
18	GOBP_REGULATION_OF_NUCLEASE_ACTIVITY	0.712216	1.80894	0	0.0943689
19	GOBP_NEGATIVE_REGULATION_OF_CELL_ACTIVATION	0.490057	1.79098	0	0.115219
20	GOBP_FERTILIZATION	0.493859	1.77911	0.0012987	0.12863
21	GOBP_MUSCLE_FILAMENT_SLIDING	0.624954	1.77113	0.00152672	0.137851
22	GOBP_HEART_PROCESS	0.461445	1.7602	0	0.15244
23	GOBP_SODIUM_ION_TRANSPORT	0.460409	1.75996	0	0.146209
24	GOBP_MODULATION_OF_EXCITATORY_POSTSYNAPTIC_POTENTIAL	0.611319	1.74312	0.00445104	0.175796
25	GOBP_STRIATED_MUSCLE_CONTRACTION	0.476944	1.73651	0	0.18448
26	GOBP_TRIGLYCERIDE_CATABOLIC_PROCESS	0.601933	1.73543	0.00305344	0.179881
27	GOBP_REGULATION_OF_SYSTEM_PROCESS	0.429008	1.73477	0	0.174337
28	GOBP_REGULATION_OF_STRIATED_MUSCLE_CONTRACTION	0.52262	1.72829	0.00135501	0.182685
29	GOBP_NEGATIVE_REGULATION_OF_T_CELL_PROLIFERATION	0.561131	1.71709	0.00439883	0.203046
30	GOBP_RESPONSE_TO_VIRUS	0.43963	1.71452	0	0.201556
31	GOBP_POSITIVE_REGULATION_OF_INTERFERON_ALPHA_PRODUCTION	0.651546	1.71207	0.00625978	0.20072
32	GOBP_REGULATION_OF_CARDIAC_CONDUCTION	0.557177	1.70938	0.00596125	0.202193
33	GOBP_REGULATION_OF_VASOCONSTRICTION	0.560398	1.70858	0.00611621	0.198285
34	GOBP_NEGATIVE_REGULATION_OF_LEUKOCYTE_PROLIFERATION	0.541567	1.70646	0	0.19825
35	GOBP_NEGATIVE_CHEMOTAXIS	0.555099	1.70516	0.00589102	0.195382
36	GOBP_VASCULAR_ASSOCIATED_SMOOTH_MUSCLE_CONTRACTION	0.646748	1.70415	0.00807754	0.192445
37	GOBP_CELLULAR_RESPONSE_TO_ALKALOID	0.604127	1.7029	0.0060698	0.190215
38	GOBP_REGULATION_OF_MUSCLE_CONTRACTION	0.467769	1.70066	0	0.190098
39	GOBP_SKELETAL_MUSCLE_CONTRACTION	0.581151	1.67668	0.00758725	0.244731
40	GOBP_CALCIUM_ION_IMPORT_INTO_CYTOSOL	0.665571	1.67441	0.00970874	0.245297
41	GOBP_SENSORY_PERCEPTION_OF_SMELL	0.605774	1.665	0.00156495	0.266108
42	GOBP_INORGANIC_ION_IMPORT_ACROSS_PLASMA_MEMBRANE	0.494412	1.6641	0	0.262607
43	GOBP_SODIUM_ION_TRANSMEMBRANE_TRANSPORT	0.452506	1.66232	0	0.261925
44	GOBP_HYALURONAN_METABOLIC_PROCESS	0.589404	1.65879	0.00593472	0.26587
45	GOBP_RESPONSE_TO_INTERFERON_GAMMA	0.457026	1.65824	0	0.261247
46	GOBP_GLUTAMATE_METABOLIC_PROCESS	0.610381	1.65457	0.0109375	0.26657
47	GOBP_POSITIVE_REGULATION_OF_PATTERN_RECOGNITION_RECEPTOR_SIGNALING_PATHWAY	0.568587	1.6545	0.0136778	0.261112
48	GOBP_REGULATION_OF_VIRAL_LIFE_CYCLE	0.46381	1.65386	0.00260756	0.257406
49	GOBP_BRANCH_ELONGATION_OF_AN_EPITHELIUM	0.66162	1.65331	0.0160256	0.253631
50	GOBP_RESPONSE_TO_CHEMOKINE	0.519732	1.6504	0	0.256228
